# Supplementary material for: Crystal structure of O-ethyl N-(eth­oxy­carbon­yl)thio­carbamate
Source: Acta Crystallogr E Crystallogr Commun. 2015 Sep 26;71(Pt 10):o782–3. doi: 10.1107/S2056989015016989 (PMC4647380; doi:10.1107/S2056989015016989)
Supplement: Supplementary file 1 [file e-71-0o782-sup1.cif]

##############################################################################
#                                                                            #
# This CIF contains the data in a paper accepted for publication in          #
# Acta Crystallographica Section E. It conforms to the requirements of       #
# Notes for Authors for Acta Crystallographica Section E, and has been       #
# peer reviewed under the auspices of the IUCr Commission on Journals.       #
#                                                                            #
# Full details of the Crystallographic Information File format               #
# are given in the paper "The Crystallographic Information File (CIF):       #
# a New Standard Archive File for Crystallography" by S. R. Hall, F. H.      #
# Allen and I. D. Brown [Acta Cryst. (1991), A47, 655-685].                  #
#                                                                            #
# The current version of the core CIF dictionary is obtainable from          #
# ftp://ftp.iucr.org/pub/cif_core.dic.                                       #
#                                                                            #
# Software is freely available for graphical display of the structure(s)     #
# in this CIF. For information consult the CIF software page                 #
# http://www.iucr.org/resources/cif/software.                                #
#                                                                            #
# This file may be used for bona fide research purposes within the           #
# scientific community so long as proper attribution is given to the journal # 
# article from which it was obtained.                                        #
#                                                                            #
##############################################################################
data_I
_audit_creation_method     SHELXL-2014/6
_chemical_name_systematic
;
<i>O</i>-Ethyl <i>N</i>-(ethoxycarbonyl)thiocarbamate
;
_chemical_name_common     ?
_chemical_formula_moiety     ?
_chemical_formula_sum     'C6 H11 N O3 S'
_chemical_formula_iupac     'C6 H11 N O3 S'
_chemical_formula_weight     177.22
_chemical_melting_point     ?
_shelx_space_group_comment
;
The symmetry employed for this shelxl refinement is uniquely defined
by the following loop, which should always be used as a source of
symmetry information in preference to the above space-group names.
They are only intended as comments.
;
_space_group_crystal_system     triclinic
_space_group_name_H-M_alt     'P -1'
_space_group_name_Hall     '-P 1'
loop_
    _space_group_symop_operation_xyz
    'x, y, z'
    '-x, -y, -z'
_cell_length_a     4.1782(17)
_cell_length_b     9.236(4)
_cell_length_c     11.820(5)
_cell_angle_alpha     98.190(5)
_cell_angle_beta     98.571(5)
_cell_angle_gamma     102.360(5)
_cell_volume     433.3(3)
_cell_formula_units_Z     2
_cell_measurement_reflns_used     1518
_cell_measurement_theta_min     2.30
_cell_measurement_theta_max     25.08
_cell_measurement_temperature     173(2)
_exptl_crystal_description     'thin plates'
_exptl_crystal_colour     colorless
_exptl_crystal_size_max     0.500
_exptl_crystal_size_mid     0.100
_exptl_crystal_size_min     0.050
_exptl_crystal_density_diffrn     1.358
_exptl_crystal_density_meas     ?
_exptl_crystal_density_method     'not measured'
_exptl_crystal_F_000     188
_exptl_absorpt_coefficient_mu     0.335
_exptl_absorpt_correction_type     multi-scan
_exptl_absorpt_process_details
;
(SADABS; Bruker, 2001)
;
_shelx_estimated_absorpt_T_min     0.851
_shelx_estimated_absorpt_T_max     0.983
_exptl_absorpt_correction_T_min     0.8505
_exptl_absorpt_correction_T_max     0.9835
_diffrn_ambient_temperature     173(2)
_diffrn_radiation_type     MoK\a
_diffrn_radiation_wavelength     0.71073
_diffrn_radiation_monochromator     graphite
_diffrn_measurement_device_type     'Siemens SMART Platform CCD'
_diffrn_measurement_method     'area detector, omega scans per phi'
_diffrn_detector_area_resol_mean     ?
_diffrn_reflns_number     4216
_diffrn_reflns_av_R_equivalents     0.0365
_diffrn_reflns_theta_min     1.771
_diffrn_reflns_theta_max     25.085
_diffrn_reflns_theta_full     25.242
_diffrn_measured_fraction_theta_max     0.997
_diffrn_measured_fraction_theta_full     0.981
_diffrn_reflns_limit_h_min     -4
_diffrn_reflns_limit_h_max     4
_diffrn_reflns_limit_k_min     -10
_diffrn_reflns_limit_k_max     11
_diffrn_reflns_limit_l_min     -14
_diffrn_reflns_limit_l_max     14
_refine_special_details     ?
_reflns_number_total     1518
_reflns_number_gt     1194
_reflns_threshold_expression     'I > 2\s(I)'
_refine_ls_structure_factor_coef     Fsqd
_refine_ls_matrix_type     full
_refine_ls_R_factor_all     0.0604
_refine_ls_R_factor_gt     0.0401
_refine_ls_wR_factor_gt     0.0801
_refine_ls_wR_factor_ref     0.0872
_refine_ls_goodness_of_fit_ref     1.072
_refine_ls_restrained_S_all     1.072
_refine_ls_number_reflns     1518
_refine_ls_number_parameters     102
_refine_ls_number_restraints     0
_refine_ls_hydrogen_treatment     constr
_refine_ls_weighting_scheme     calc
_refine_ls_weighting_details
              'w=1/[\s^2^(Fo^2^)+(0.0343P)^2^+0.1490P] where P=(Fo^2^+2Fc^2^)/3'
_atom_sites_solution_hydrogens     geom
_atom_sites_solution_primary     ?
_atom_sites_solution_secondary     ?
_refine_ls_shift/su_max     0.000
_refine_ls_shift/su_mean     0.000
_refine_diff_density_max     0.247
_refine_diff_density_min     -0.245
_refine_ls_extinction_method     none
_refine_ls_extinction_coef     .
loop_
    _atom_type_symbol
    _atom_type_description
    _atom_type_scat_dispersion_real
    _atom_type_scat_dispersion_imag
    _atom_type_scat_source
    'C' 'C' 0.0033 0.0016
                         'International Tables Vol C Tables 4.2.6.8 and 6.1.1.4'
    'H' 'H' 0.0000 0.0000
                         'International Tables Vol C Tables 4.2.6.8 and 6.1.1.4'
    'N' 'N' 0.0061 0.0033
                         'International Tables Vol C Tables 4.2.6.8 and 6.1.1.4'
    'O' 'O' 0.0106 0.0060
                         'International Tables Vol C Tables 4.2.6.8 and 6.1.1.4'
    'S' 'S' 0.1246 0.1234
                         'International Tables Vol C Tables 4.2.6.8 and 6.1.1.4'
_computing_data_collection
;
SMART (Bruker, 2007)
;
_computing_cell_refinement
;
SAINT (Bruker, 2007)
;
_computing_data_reduction
;
SAINT (Bruker, 2007)
;
_computing_structure_solution
;
SHELXS97 (Sheldrick, 2008)
;
_computing_structure_refinement
;
SHELXL2014 (Sheldrick, 2015)
;
_computing_molecular_graphics
;
Mercury (Macrae <i>et al.</i>,  2008)
;
_computing_publication_material
;
SHELXTL (Sheldrick, 2008)
;
loop_
    _atom_site_type_symbol
    _atom_site_label
    _atom_site_fract_x
    _atom_site_fract_y
    _atom_site_fract_z
    _atom_site_U_iso_or_equiv
    _atom_site_adp_type
    _atom_site_calc_flag
    _atom_site_occupancy
    _atom_site_disorder_assembly
    _atom_site_disorder_group
    S S1 0.08610(15) 0.30032(7) 0.46293(5) 0.0321(2) Uani d 1 . .
    O O1 0.0371(4) 0.25383(16) 0.67694(13) 0.0305(4) Uani d 1 . .
    O O2 0.5131(4) 0.40638(17) 0.85405(13) 0.0346(4) Uani d 1 . .
    O O3 0.8025(4) 0.61521(17) 0.80409(13) 0.0331(4) Uani d 1 . .
    N N1 0.4306(5) 0.4541(2) 0.66587(16) 0.0300(5) Uani d 1 . .
    H H1A 0.5091 0.5211 0.6247 0.036 Uiso calc 1 . .
    C C1 0.1822(5) 0.3340(2) 0.60663(19) 0.0254(5) Uani d 1 . .
    C C2 0.5755(6) 0.4835(3) 0.78377(19) 0.0273(5) Uani d 1 . .
    C C3 -0.2164(6) 0.1158(2) 0.6252(2) 0.0304(6) Uani d 1 . .
    H H3A -0.1188 0.0435 0.5797 0.037 Uiso calc 1 . .
    H H3B -0.4004 0.1381 0.5728 0.037 Uiso calc 1 . .
    C C4 -0.3422(6) 0.0515(3) 0.7242(2) 0.0402(6) Uani d 1 . .
    H H4A -0.5151 -0.0417 0.6936 0.060 Uiso calc 1 . .
    H H4B -0.4363 0.1245 0.7687 0.060 Uiso calc 1 . .
    H H4C -0.1576 0.0295 0.7750 0.060 Uiso calc 1 . .
    C C5 0.9980(6) 0.6597(3) 0.92221(18) 0.0301(6) Uani d 1 . .
    H H5A 1.1317 0.5862 0.9389 0.036 Uiso calc 1 . .
    H H5B 0.8494 0.6647 0.9798 0.036 Uiso calc 1 . .
    C C6 1.2223(7) 0.8123(3) 0.9279(2) 0.0413(7) Uani d 1 . .
    H H6A 1.3678 0.8447 1.0045 0.062 Uiso calc 1 . .
    H H6B 1.0865 0.8850 0.9153 0.062 Uiso calc 1 . .
    H H6C 1.3588 0.8068 0.8675 0.062 Uiso calc 1 . .
loop_
    _atom_site_aniso_label
    _atom_site_aniso_U_11
    _atom_site_aniso_U_22
    _atom_site_aniso_U_33
    _atom_site_aniso_U_12
    _atom_site_aniso_U_13
    _atom_site_aniso_U_23
    S1 0.0366(4) 0.0312(4) 0.0232(3) 0.0006(3) -0.0001(2) 0.0045(2)
    O1 0.0307(9) 0.0285(9) 0.0258(9) -0.0040(7) 0.0025(7) 0.0037(7)
    O2 0.0404(10) 0.0341(9) 0.0241(9) -0.0032(8) 0.0031(7) 0.0103(8)
    O3 0.0388(10) 0.0286(9) 0.0228(8) -0.0064(8) -0.0022(7) 0.0054(7)
    N1 0.0348(11) 0.0271(10) 0.0229(10) -0.0034(9) 0.0018(9) 0.0082(8)
    C1 0.0242(12) 0.0229(12) 0.0281(12) 0.0053(10) 0.0024(10) 0.0048(10)
    C2 0.0302(13) 0.0290(13) 0.0222(12) 0.0064(11) 0.0056(10) 0.0037(10)
    C3 0.0296(13) 0.0245(12) 0.0325(13) 0.0004(10) 0.0023(11) 0.0027(10)
    C4 0.0386(15) 0.0377(15) 0.0406(15) -0.0014(12) 0.0064(12) 0.0121(12)
    C5 0.0317(13) 0.0327(13) 0.0202(12) 0.0004(11) -0.0021(10) 0.0047(10)
    C6 0.0447(15) 0.0356(15) 0.0337(14) -0.0040(12) -0.0033(12) 0.0055(11)
_geom_special_details
;
All e.s.d.'s (except the e.s.d. in the dihedral angle between two l.s. planes)
are estimated using the full covariance matrix. The cell e.s.d.'s are taken
into account individually in the estimation of e.s.d.'s in distances, angles
and torsion angles; correlations between e.s.d.'s in cell parameters are only
used when they are defined by crystal symmetry. An approximate (isotropic)
treatment of cell e.s.d.'s is used for estimating e.s.d.'s involving l.s.
planes.
;
loop_
    _geom_bond_atom_site_label_1
    _geom_bond_atom_site_label_2
    _geom_bond_site_symmetry_2
    _geom_bond_distance
    _geom_bond_publ_flag
    S1 C1 . 1.654(2) ?
    O1 C1 . 1.319(3) ?
    O1 C3 . 1.459(3) ?
    O2 C2 . 1.191(3) ?
    O3 C2 . 1.338(3) ?
    O3 C5 . 1.462(3) ?
    N1 C1 . 1.366(3) ?
    N1 C2 . 1.397(3) ?
    N1 H1A . 0.8800 ?
    C3 C4 . 1.498(3) ?
    C3 H3A . 0.9900 ?
    C3 H3B . 0.9900 ?
    C4 H4A . 0.9800 ?
    C4 H4B . 0.9800 ?
    C4 H4C . 0.9800 ?
    C5 C6 . 1.503(3) ?
    C5 H5A . 0.9900 ?
    C5 H5B . 0.9900 ?
    C6 H6A . 0.9800 ?
    C6 H6B . 0.9800 ?
    C6 H6C . 0.9800 ?
loop_
    _geom_angle_atom_site_label_1
    _geom_angle_atom_site_label_2
    _geom_angle_atom_site_label_3
    _geom_angle_site_symmetry_1
    _geom_angle_site_symmetry_3
    _geom_angle
    _geom_angle_publ_flag
    C1 O1 C3 . . 118.15(17) ?
    C2 O3 C5 . . 115.13(16) ?
    C1 N1 C2 . . 128.02(19) ?
    C1 N1 H1A . . 116.0 ?
    C2 N1 H1A . . 116.0 ?
    O1 C1 N1 . . 112.26(19) ?
    O1 C1 S1 . . 126.16(16) ?
    N1 C1 S1 . . 121.57(17) ?
    O2 C2 O3 . . 125.7(2) ?
    O2 C2 N1 . . 127.0(2) ?
    O3 C2 N1 . . 107.34(18) ?
    O1 C3 C4 . . 106.44(18) ?
    O1 C3 H3A . . 110.4 ?
    C4 C3 H3A . . 110.4 ?
    O1 C3 H3B . . 110.4 ?
    C4 C3 H3B . . 110.4 ?
    H3A C3 H3B . . 108.6 ?
    C3 C4 H4A . . 109.5 ?
    C3 C4 H4B . . 109.5 ?
    H4A C4 H4B . . 109.5 ?
    C3 C4 H4C . . 109.5 ?
    H4A C4 H4C . . 109.5 ?
    H4B C4 H4C . . 109.5 ?
    O3 C5 C6 . . 106.43(18) ?
    O3 C5 H5A . . 110.4 ?
    C6 C5 H5A . . 110.4 ?
    O3 C5 H5B . . 110.4 ?
    C6 C5 H5B . . 110.4 ?
    H5A C5 H5B . . 108.6 ?
    C5 C6 H6A . . 109.5 ?
    C5 C6 H6B . . 109.5 ?
    H6A C6 H6B . . 109.5 ?
    C5 C6 H6C . . 109.5 ?
    H6A C6 H6C . . 109.5 ?
    H6B C6 H6C . . 109.5 ?
loop_
    _geom_torsion_atom_site_label_1
    _geom_torsion_atom_site_label_2
    _geom_torsion_atom_site_label_3
    _geom_torsion_atom_site_label_4
    _geom_torsion_site_symmetry_1
    _geom_torsion_site_symmetry_2
    _geom_torsion_site_symmetry_3
    _geom_torsion_site_symmetry_4
    _geom_torsion
    _geom_torsion_publ_flag
    C3 O1 C1 N1 . . . . -175.56(18) ?
    C3 O1 C1 S1 . . . . 4.8(3) ?
    C2 N1 C1 O1 . . . . 11.6(3) ?
    C2 N1 C1 S1 . . . . -168.77(18) ?
    C5 O3 C2 O2 . . . . 3.6(3) ?
    C5 O3 C2 N1 . . . . -175.86(18) ?
    C1 N1 C2 O2 . . . . 2.0(4) ?
    C1 N1 C2 O3 . . . . -178.5(2) ?
    C1 O1 C3 C4 . . . . -178.52(19) ?
    C2 O3 C5 C6 . . . . -177.19(19) ?
loop_
    _geom_hbond_atom_site_label_D
    _geom_hbond_atom_site_label_H
    _geom_hbond_atom_site_label_A
    _geom_hbond_site_symmetry_A
    _geom_hbond_distance_DH
    _geom_hbond_distance_HA
    _geom_hbond_distance_DA
    _geom_hbond_angle_DHA
    N1 H1A S1 2_666 0.88 2.54 3.388(2) 161.2
_shelx_hkl_file
;
  -1   0   0   29.18    0.86
   1   0   0   30.01    0.85
   1   0   0   30.07    0.75
   1   0   0   28.56    0.89
  -2   0   0   25.08    0.69
  -2   0   0   25.29    0.96
   2   0   0   25.28    0.98
   2   0   0   24.47    0.88
  -3   0   0    6.12    0.60
  -3   0   0    5.27    0.37
   3   0   0    5.75    0.61
  -4   0   0   -0.31    0.48
   4   0   0    0.08    0.47
   4  -1   0    3.18    0.68
  -4   1   0    2.16    0.56
   3  -1   0   49.95    1.75
   3  -1   0   49.78    1.72
  -3   1   0   51.00    1.30
  -3   1   0   49.43    1.69
   2  -1   0    1.93    0.33
   2  -1   0    2.85    0.36
  -2   1   0    2.23    0.29
  -2   1   0    2.58    0.21
   1  -1   0   39.37    1.15
   1  -1   0   38.43    1.07
  -1   1   0   36.63    1.00
  -1   1   0   37.97    0.86
   0  -1   0  151.21    3.79
   0  -1   0  154.55    3.40
   0   1   0  152.06    3.62
   0   1   0  151.60    3.11
  -1  -1   0    1.66    0.18
  -1  -1   0    1.88    0.20
   1   1   0    1.80    0.16
   1   1   0    1.75    0.20
  -2  -1   0  164.72    4.00
  -2  -1   0  162.67    4.05
   2   1   0  170.78    4.19
   2   1   0  156.24    3.54
  -3  -1   0    2.34    0.32
  -3  -1   0    2.67    0.53
   3   1   0    2.20    0.53
  -4  -1   0    3.97    0.72
   4   1   0    3.55    0.64
   4  -2   0   -0.20    0.48
  -4   2   0   -0.17    0.47
   3  -2   0    2.74    0.49
   3  -2   0    2.74    0.62
  -3   2   0    2.48    0.39
  -3   2   0    2.85    0.28
   2  -2   0   35.79    1.21
   2  -2   0   35.90    1.36
  -2   2   0   35.57    1.12
  -2   2   0   35.94    0.92
   1  -2   0 1000.00   22.69
   1  -2   0  923.64   21.62
  -1   2   0  978.97   18.95
  -1   2   0  962.67   20.33
   0  -2   0   16.08    0.49
   0  -2   0   16.61    0.69
   0   2   0   16.39    0.48
   0   2   0   15.57    0.43
  -1  -2   0    5.56    0.37
  -1  -2   0    4.82    0.34
   1   2   0    5.47    0.32
   1   2   0    4.48    0.25
  -2  -2   0   11.79    0.68
  -2  -2   0   12.16    0.57
   2   2   0   11.54    0.52
   2   2   0   12.67    0.70
  -3  -2   0    0.12    0.39
   3   2   0   -0.26    0.38
  -4  -2   0    0.32    0.49
   4   2   0    0.57    0.56
   4  -3   0    8.34    0.84
  -4   3   0    8.97    0.48
  -4   3   0    8.61    0.77
   3  -3   0    8.36    0.68
   3  -3   0    8.73    0.89
  -3   3   0    9.35    0.44
  -3   3   0    8.99    0.60
   2  -3   0    0.68    0.38
   2  -3   0    0.37    0.24
  -2   3   0    0.79    0.20
  -2   3   0    0.81    0.16
   1  -3   0   67.08    2.13
   1  -3   0   66.76    1.80
  -1   3   0   65.72    1.47
  -1   3   0   69.92    1.60
   0  -3   0   41.28    1.47
   0  -3   0   41.92    1.11
   0   3   0   42.42    1.10
   0   3   0   41.71    1.01
  -1  -3   0  146.64    3.92
  -1  -3   0  147.17    3.58
   1   3   0  149.98    3.17
   1   3   0  150.47    3.66
  -2  -3   0   11.88    0.72
  -2  -3   0   11.98    0.67
   2   3   0   12.41    0.74
   2   3   0   13.00    0.57
  -3  -3   0    6.11    0.69
   3   3   0    8.49    0.78
  -4  -3   0    2.31    0.60
   4   3   0    1.85    0.68
   4  -4   0    0.66    0.58
  -4   4   0    0.40    0.28
  -4   4   0    0.13    0.44
   3  -4   0   23.83    1.12
   3  -4   0   24.60    1.43
  -3   4   0   24.74    0.98
  -3   4   0   25.01    0.80
   2  -4   0   98.59    2.76
   2  -4   0  102.28    3.20
  -2   4   0  104.05    2.25
  -2   4   0  102.23    2.48
   1  -4   0   17.34    0.69
   1  -4   0   17.54    1.01
  -1   4   0   17.34    0.54
  -1   4   0   17.57    0.55
   0  -4   0    2.50    0.25
   0  -4   0    1.84    0.44
   0   4   0    2.57    0.22
   0   4   0    2.29    0.22
  -1  -4   0    4.12    0.40
  -1  -4   0    5.29    0.59
   1   4   0    4.58    0.38
   1   4   0    4.46    0.32
  -2  -4   0    1.62    0.40
  -2  -4   0    1.99    0.44
   2   4   0    1.26    0.37
   2   4   0    1.59    0.35
  -3  -4   0   -0.19    0.48
   3   4   0   -0.22    0.47
  -4  -4   0    4.93    0.88
   4   4   0    3.87    0.92
   4  -5   0    3.82    1.09
   4  -5   0    3.41    0.89
  -4   5   0    3.82    0.67
  -4   5   0    3.95    0.40
   3  -5   0    0.54    0.64
   3  -5   0    0.36    0.47
  -3   5   0    0.56    0.19
  -3   5   0   -0.23    0.28
   2  -5   0    7.72    0.88
   2  -5   0    7.67    0.61
  -2   5   0    7.43    0.36
  -2   5   0    7.21    0.41
   1  -5   0   40.12    1.78
  -1   5   0   41.84    1.11
  -1   5   0   41.69    1.11
   0  -5   0   13.51    0.60
   0  -5   0   14.00    1.02
   0   5   0   14.00    0.55
   0   5   0   13.67    0.54
  -1  -5   0   11.03    0.93
  -1  -5   0   11.44    0.70
   1   5   0   12.18    0.54
   1   5   0   11.71    0.62
  -2  -5   0    3.63    0.53
   2   5   0    3.40    0.52
   2   5   0    3.25    0.41
  -3  -5   0    4.18    0.64
   3   5   0    3.26    0.69
   4  -6   0    4.05    1.17
  -4   6   0    6.99    0.46
   3  -6   0   13.68    1.26
   3  -6   0   13.09    1.00
  -3   6   0   13.14    0.57
   2  -6   0    4.12    0.58
   2  -6   0    3.21    0.89
  -2   6   0    4.24    0.32
  -2   6   0    3.34    0.34
   1  -6   0    0.07    0.20
   1  -6   0    0.46    0.55
  -1   6   0    0.12    0.20
  -1   6   0    0.29    0.16
   0  -6   0    0.38    0.26
   0  -6   0    0.79    0.54
   0   6   0    0.13    0.20
   0   6   0    0.13    0.16
  -1  -6   0    9.02    1.04
  -1  -6   0    7.57    0.63
   1   6   0    5.90    0.53
   1   6   0    6.58    0.46
  -2  -6   0    0.31    0.42
   2   6   0   -0.27    0.33
   2   6   0   -0.18    0.44
  -3  -6   0    9.72    0.91
   3   6   0    9.18    0.94
  -4   7   0    0.13    0.31
   3  -7   0    0.14    0.85
  -3   7   0   -0.12    0.24
   2  -7   0   10.80    1.16
  -2   7   0   10.41    0.53
   1  -7   0    2.68    0.79
   1  -7   0    2.21    0.37
  -1   7   0    2.10    0.31
   0  -7   0    1.22    0.33
   0  -7   0    1.51    0.72
   0   7   0    2.41    0.36
   0   7   0    1.42    0.35
  -1  -7   0    2.09    0.74
  -1  -7   0    0.99    0.43
   1   7   0    1.10    0.36
   1   7   0    0.68    0.29
  -2  -7   0   -0.02    0.55
   2   7   0   -0.02    0.38
   2   7   0    0.71    0.49
   4  -8   0    2.10    1.36
  -4   8   0    4.12    0.48
   3  -8   0    0.70    0.96
  -3   8   0    0.39    0.25
   2  -8   0    0.97    0.73
  -2   8   0    0.95    0.30
   1  -8   0    0.14    0.76
  -1   8   0    0.57    0.24
   0  -8   0    1.73    0.79
   0  -8   0    1.77    0.48
   0   8   0    1.70    0.38
  -1  -8   0    1.29    0.51
  -1  -8   0    0.18    0.87
   1   8   0    2.43    0.44
  -2  -8   0    4.07    0.88
   3  -9   0    1.28    1.14
  -3   9   0    3.36    0.49
   2  -9   0    2.33    0.94
  -2   9   0    2.59    0.46
   1  -9   0    2.15    0.97
   0  -9   0    1.21    0.92
   0   9   0    0.94    0.35
  -1  -9   0    1.39    0.94
   1   9   0    1.22    0.41
   2 -10   0   -0.75    1.04
  -2  10   0    0.87    0.33
   1 -10   0    0.25    1.07
   0 -10   0    1.65    1.07
   0  10   0    2.03    0.44
   0 -10   1    2.70    1.17
  -1  10  -1   12.03    0.74
   1 -10   1    9.33    1.58
   2 -10   1   -0.14    1.07
   3 -10   1   -0.93    1.26
   1   9  -1    5.47    0.60
  -1  -9   1    4.92    0.78
  -1  -9   1    6.11    1.37
   0   9  -1    6.44    0.57
   0  -9   1    5.55    1.28
  -1   9  -1   10.97    0.66
   1  -9   1   12.42    1.41
  -2   9  -1    4.36    0.49
   2  -9   1    5.56    1.27
  -3   9  -1    5.81    0.57
   3  -9   1    8.62    1.51
   2   8  -1    1.86    0.47
  -2  -8   1    2.74    0.70
   1   8  -1    8.38    0.61
  -1  -8   1    8.19    1.23
  -1  -8   1    7.59    0.77
   0   8  -1    6.85    0.50
   0  -8   1    6.68    1.20
   0  -8   1    7.20    0.63
   1  -8   1   -0.05    0.66
  -2   8  -1    0.67    0.30
   2  -8   1   -0.52    0.81
  -3   8  -1    1.55    0.37
   3  -8   1    1.84    0.87
  -4   8  -1    0.25    0.37
   4  -8   1   -0.50    1.19
   2   7  -1   11.92    0.71
   2   7  -1   10.28    0.84
  -2  -7   1   11.04    0.96
   1   7  -1    2.88    0.43
  -1  -7   1    2.08    0.55
  -1  -7   1    4.53    0.98
   0   7  -1   11.71    0.61
   0  -7   1   12.04    0.69
   0  -7   1   12.24    1.17
  -1   7  -1   15.38    0.65
   1  -7   1   13.22    1.23
   1  -7   1   12.69    0.66
  -2   7  -1    6.84    0.50
  -2   7  -1    8.49    0.48
   2  -7   1    5.49    0.95
  -3   7  -1    0.14    0.24
  -4   7  -1    1.70    0.41
   4  -7   1    2.45    1.05
   3   6  -1    1.05    0.62
  -3  -6   1    0.86    0.65
   2   6  -1    8.30    0.78
   2   6  -1    9.71    0.61
  -2  -6   1    8.86    0.80
   1   6  -1    6.40    0.48
   1   6  -1    5.08    0.44
  -1  -6   1    4.92    0.86
  -1  -6   1    5.49    0.56
   0   6  -1    5.07    0.37
   0   6  -1    4.27    0.36
   0  -6   1    4.00    0.84
   0  -6   1    5.04    0.42
  -1   6  -1    7.36    0.36
  -1   6  -1    7.72    0.46
  -1   6  -1    7.65    0.41
   1  -6   1    7.38    0.89
  -2   6  -1    3.51    0.34
  -2   6  -1    4.07    0.33
   2  -6   1    3.36    0.56
   2  -6   1    2.52    0.68
  -3   6  -1    5.20    0.35
  -3   6  -1    3.39    0.46
   3  -6   1    4.07    0.96
  -4   6  -1    4.46    0.42
   4  -6   1    6.22    1.35
   3   5  -1    6.24    0.85
  -3  -5   1    7.04    0.77
   2   5  -1    2.56    0.49
   2   5  -1    1.92    0.37
  -2  -5   1    2.17    0.52
   1   5  -1    8.07    0.46
   1   5  -1    7.90    0.51
  -1  -5   1    9.65    0.87
  -1  -5   1    9.00    0.61
   0   5  -1    7.59    0.37
   0   5  -1    8.02    0.40
   0  -5   1    8.39    0.73
   0  -5   1    7.27    0.45
  -1   5  -1   11.06    0.49
  -1   5  -1   12.04    0.48
   1  -5   1   11.17    0.86
  -2   5  -1    5.16    0.36
  -2   5  -1    4.43    0.30
   2  -5   1    4.40    0.51
   2  -5   1    5.12    0.75
  -3   5  -1    9.88    0.46
  -3   5  -1   11.07    0.68
   3  -5   1   11.00    0.80
   3  -5   1   10.89    1.12
  -4   5  -1    0.07    0.47
   4  -5   1   -0.30    0.56
   4  -5   1    0.33    0.83
   4   4  -1    1.73    0.73
  -4  -4   1    6.11    0.94
   3   4  -1    3.03    0.63
   3   4  -1    3.97    0.54
  -3  -4   1    2.61    0.68
   2   4  -1   12.69    0.75
   2   4  -1   11.77    0.59
  -2  -4   1   11.83    0.79
   1   4  -1   36.03    1.17
   1   4  -1   36.58    1.05
  -1  -4   1   36.93    1.25
  -1  -4   1   36.74    1.42
   0   4  -1   17.96    0.58
   0   4  -1   17.37    0.54
   0  -4   1   16.91    0.65
   0  -4   1   16.75    0.94
  -1   4  -1    8.29    0.37
  -1   4  -1    7.54    0.36
   1  -4   1    7.87    0.41
   1  -4   1    8.41    0.64
  -2   4  -1    2.75    0.20
  -2   4  -1    2.31    0.34
   2  -4   1    2.34    0.61
   2  -4   1    1.88    0.37
  -3   4  -1   17.85    0.62
  -3   4  -1   18.16    0.85
   3  -4   1   16.79    1.17
   3  -4   1   18.12    0.96
  -4   4  -1    3.92    0.60
   4  -4   1    3.46    0.78
   4   3  -1    1.23    0.63
  -4  -3   1    2.06    0.62
   3   3  -1    0.84    0.36
   3   3  -1    0.11    0.43
  -3  -3   1    1.15    0.39
   2   3  -1   11.15    0.55
   2   3  -1   11.53    0.69
  -2  -3   1   11.16    0.73
   1   3  -1    4.30    0.34
   1   3  -1    3.77    0.27
  -1  -3   1    4.49    0.48
  -1  -3   1    3.79    0.33
   0   3  -1   90.40    2.08
   0   3  -1   84.43    1.91
   0  -3   1   86.95    2.53
   0  -3   1   88.00    2.10
  -1   3  -1   47.98    1.09
  -1   3  -1   46.89    1.21
   1  -3   1   44.96    1.25
   1  -3   1   47.67    1.65
  -2   3  -1   11.87    0.41
  -2   3  -1   11.17    0.54
   2  -3   1   11.39    0.59
   2  -3   1   11.01    0.79
  -3   3  -1    6.85    0.58
  -3   3  -1    7.63    0.38
   3  -3   1    7.57    0.63
   3  -3   1    8.82    0.86
  -4   3  -1    4.29    0.58
   4  -3   1    4.61    0.72
   4   2  -1    1.56    0.58
  -4  -2   1    1.31    0.47
   3   2  -1   11.97    0.66
   3   2  -1   10.99    0.87
  -3  -2   1   11.13    0.81
   2   2  -1   15.09    0.78
   2   2  -1   15.72    0.65
  -2  -2   1   15.53    0.58
  -2  -2   1   16.67    0.80
   1   2  -1    1.33    0.21
   1   2  -1    1.32    0.17
  -1  -2   1    1.01    0.23
  -1  -2   1    1.45    0.27
   0   2  -1    7.36    0.23
   0   2  -1    7.39    0.28
   0   2  -1    6.92    0.26
   0  -2   1    7.69    0.42
  -1   2  -1    1.11    0.17
  -1   2  -1    1.60    0.10
   1  -2   1    1.19    0.18
   1  -2   1    1.39    0.29
  -2   2  -1   83.43    1.81
  -2   2  -1   80.74    2.17
   2  -2   1   83.49    2.28
   2  -2   1   83.70    2.49
  -3   2  -1    0.65    0.20
  -3   2  -1    1.46    0.38
   3  -2   1    0.93    0.34
   3  -2   1    0.93    0.44
  -4   2  -1    0.20    0.47
   4  -2   1   -0.02    0.50
   4   1  -1    0.28    0.49
  -4  -1   1    0.72    0.53
   3   1  -1   10.55    0.67
   3   1  -1    9.92    0.76
  -3  -1   1   10.70    0.77
   2   1  -1    0.25    0.24
   2   1  -1    0.12    0.16
   2   1  -1    0.49    0.20
  -2  -1   1    0.07    0.21
   1   1  -1  131.53    2.81
   1   1  -1  128.96    3.19
  -1  -1   1  133.76    3.06
   0   1  -1   29.05    0.73
   0   1  -1   31.05    0.68
   0  -1   1   30.26    0.86
  -1   1  -1   11.32    0.44
  -1   1  -1   11.53    0.30
   1  -1   1   11.60    0.44
   1  -1   1   11.26    0.51
  -2   1  -1   40.36    0.99
  -2   1  -1   42.75    1.33
   2  -1   1   41.33    1.40
   2  -1   1   42.38    1.37
  -3   1  -1   13.35    0.50
  -3   1  -1   13.45    0.78
   3  -1   1   12.55    0.84
   3  -1   1   13.50    0.84
  -4   1  -1   10.66    0.85
   4  -1   1   12.20    0.94
   4   0  -1    2.47    0.67
  -4   0   1    2.35    0.61
   3   0  -1    0.13    0.34
  -3   0   1    0.43    0.19
  -3   0   1   -0.04    0.32
   2   0  -1    3.62    0.39
   2   0  -1    3.95    0.31
  -2   0   1    3.73    0.24
  -2   0   1    3.31    0.33
   1   0  -1    1.22    0.13
   1   0  -1    1.03    0.15
   1   0  -1    0.77    0.15
  -1   0   1    0.82    0.13
   0   0  -1   45.55    1.17
   0   0  -1   44.70    1.03
   0   0  -1   46.40    1.20
   0   0  -1   46.21    1.07
  -1   0  -1  151.40    3.44
  -1   0  -1  152.37    3.73
  -1   0  -1  153.12    3.08
   1   0   1  145.79    3.57
  -2   0  -1    0.29    0.12
  -2   0  -1    0.58    0.20
   2   0   1    0.53    0.25
  -3   0  -1    0.29    0.31
  -3   0  -1    0.24    0.19
   3   0   1    0.35    0.34
   3   0   1    0.28    0.34
  -4   0  -1    7.04    0.81
   4   0   1    4.59    0.68
   4  -1  -1    1.89    0.55
  -4   1   1    3.01    0.60
  -4   1   1    1.70    0.35
   3  -1  -1   11.77    0.76
   3  -1  -1   10.98    0.75
  -3   1   1   11.67    0.72
  -3   1   1   11.92    0.51
   2  -1  -1   15.62    0.74
   2  -1  -1   15.95    0.72
  -2   1   1   15.67    0.52
  -2   1   1   15.75    0.67
   1  -1  -1   40.74    1.20
   1  -1  -1   37.83    1.12
  -1   1   1   39.70    0.92
   0   1   1    8.56    0.29
   0   1   1    8.48    0.22
  -1  -1  -1   14.90    0.60
  -1  -1  -1   15.03    0.60
   1   1   1   15.99    0.43
   1   1   1   15.71    0.57
  -2  -1  -1   71.76    2.11
  -2  -1  -1   73.63    2.10
   2   1   1   73.33    1.74
   2   1   1   77.02    2.19
  -3  -1  -1   16.92    0.95
   3   1   1   16.27    0.94
  -4  -1  -1    0.70    0.49
   4   1   1    0.08    0.48
   4  -2  -1    1.37    0.51
  -4   2   1    0.41    0.26
  -4   2   1    0.17    0.43
   3  -2  -1    8.39    0.82
   3  -2  -1   12.04    0.77
  -3   2   1    8.93    0.62
  -3   2   1   11.18    0.49
   2  -2  -1    1.18    0.29
   2  -2  -1    0.90    0.33
  -2   2   1    1.09    0.26
   1  -2  -1  399.53    9.01
   1  -2  -1  388.23    9.51
  -1   2   1  380.72    7.78
  -1   2   1  397.86    8.38
   0  -2  -1   59.70    1.40
   0   2   1   57.43    1.49
   0   2   1   59.93    1.27
  -1  -2  -1   19.63    0.79
  -1  -2  -1   20.62    0.77
   1   2   1   20.48    0.73
   1   2   1   19.91    0.56
  -2  -2  -1    5.72    0.47
  -2  -2  -1    6.44    0.54
   2   2   1    4.96    0.36
   2   2   1    6.33    0.50
  -3  -2  -1    2.97    0.50
   3   2   1    2.20    0.56
  -4  -2  -1    2.26    0.62
   4   2   1    1.99    0.62
   4  -3  -1   10.14    0.91
  -4   3   1    9.79    0.82
  -4   3   1    9.65    0.54
   3  -3  -1    1.12    0.37
   3  -3  -1    1.50    0.53
  -3   3   1    0.86    0.19
  -3   3   1    0.46    0.30
   2  -3  -1   40.44    1.39
   2  -3  -1   39.68    1.59
  -2   3   1   40.18    1.16
  -2   3   1   40.99    1.05
   1  -3  -1   35.23    1.16
   1  -3  -1   37.96    1.43
  -1   3   1   35.07    0.87
  -1   3   1   34.65    0.87
   0  -3  -1    1.67    0.19
   0  -3  -1    2.05    0.42
   0   3   1    1.59    0.16
   0   3   1    2.12    0.20
  -1  -3  -1  252.58    6.50
  -1  -3  -1  254.90    5.85
   1   3   1  260.00    6.08
   1   3   1  262.39    5.27
  -2  -3  -1    7.89    0.64
  -2  -3  -1    8.26    0.62
   2   3   1    7.83    0.44
   2   3   1    7.21    0.55
  -3  -3  -1    0.24    0.45
   3   3   1    0.30    0.44
  -4  -3  -1   -0.54    0.62
   4   3   1    1.06    0.64
   4  -4  -1    3.69    0.76
  -4   4   1    2.79    0.37
  -4   4   1    4.49    0.62
   3  -4  -1    3.33    0.60
   3  -4  -1    4.03    0.76
  -3   4   1    3.85    0.32
  -3   4   1    4.51    0.43
   2  -4  -1  226.56    6.18
   2  -4  -1  223.89    5.62
  -2   4   1  226.45    4.69
  -2   4   1  225.49    5.00
   1  -4  -1   11.15    0.57
   1  -4  -1    9.67    0.76
  -1   4   1   10.45    0.35
  -1   4   1   10.25    0.38
   0  -4  -1   36.20    1.06
   0  -4  -1   37.22    1.53
   0   4   1   36.23    1.08
   0   4   1   36.35    0.96
  -1  -4  -1   11.58    0.81
  -1  -4  -1   11.57    0.64
   1   4   1   10.52    0.56
   1   4   1   10.39    0.46
  -2  -4  -1    0.96    0.37
  -2  -4  -1    1.93    0.48
   2   4   1    1.70    0.32
   2   4   1    1.91    0.41
  -3  -4  -1    2.58    0.70
   3   4   1    3.81    0.63
   4  -5  -1    0.84    0.69
  -4   5   1    0.02    0.27
   3  -5  -1    4.94    0.70
   3  -5  -1    2.71    0.75
  -3   5   1    3.49    0.33
  -3   5   1    4.42    0.42
   2  -5  -1   17.50    1.21
   2  -5  -1   17.34    0.93
  -2   5   1   17.14    0.59
  -2   5   1   17.54    0.61
   1  -5  -1    7.89    0.83
   1  -5  -1    7.19    0.55
   1  -5  -1    7.37    0.36
  -1   5   1    7.31    0.34
   0  -5  -1  231.78    5.18
   0  -5  -1  222.50    6.26
   0   5   1  230.12    5.39
   0   5   1  230.06    4.78
  -1  -5  -1    8.04    0.80
  -1  -5  -1    8.69    0.62
   1   5   1    8.95    0.46
   1   5   1    8.95    0.56
  -2  -5  -1    2.65    0.67
   2   5   1    2.95    0.37
   2   5   1    3.50    0.52
  -3  -5  -1    1.13    0.53
   3   5   1    0.81    0.54
   4  -6  -1    4.36    1.13
   4  -6  -1    3.41    0.89
  -4   6   1    4.53    0.41
   3  -6  -1   63.72    2.24
   3  -6  -1   58.61    2.67
  -3   6   1   59.40    1.57
   2  -6  -1    7.35    0.70
   2  -6  -1    5.88    1.00
  -2   6   1    7.37    0.40
   1  -6  -1    4.13    0.32
   1  -6  -1    4.63    0.75
  -1   6   1    3.61    0.31
  -1   6   1    3.48    0.31
   0  -6  -1    8.71    0.98
   0  -6  -1    7.49    0.53
   0   6   1    8.42    0.50
   0   6   1    8.25    0.44
  -1  -6  -1    0.49    0.55
  -1  -6  -1    0.84    0.37
   1   6   1    0.86    0.24
  -2  -6  -1    0.37    0.49
   2   6   1    1.84    0.53
  -3  -6  -1    2.85    0.70
   3   6   1    2.97    0.78
  -4   7   1    0.84    0.30
   3  -7  -1    3.54    1.00
  -3   7   1    3.87    0.34
   2  -7  -1    7.67    1.12
   2  -7  -1   10.33    0.80
  -2   7   1    9.93    0.51
   1  -7  -1   60.04    2.69
  -1   7   1   63.69    1.72
  -1   7   1   62.89    1.79
   0  -7  -1   11.21    0.68
   0  -7  -1   10.00    1.11
   0   7   1   11.21    0.60
   0   7   1   12.00    0.57
  -1  -7  -1    1.73    0.47
  -1  -7  -1    1.41    0.71
   1   7   1    1.54    0.40
   1   7   1    1.74    0.44
  -2  -7  -1    2.19    0.63
   2   7   1    1.13    0.53
   4  -8  -1   10.69    1.70
  -4   8   1    9.49    0.63
   3  -8  -1    2.98    1.04
   2  -8  -1   -0.51    0.81
  -2   8   1    0.48    0.28
   1  -8  -1    4.17    1.00
  -1   8   1    3.68    0.43
   0  -8  -1   -0.54    0.76
   0   8   1    0.72    0.29
  -1  -8  -1   -0.06    0.50
  -1  -8  -1    0.28    0.81
   1   8   1   -0.28    0.35
   1   8   1    0.30    0.41
  -2  -8  -1    8.95    0.98
   2   8   1    6.62    0.83
   3  -9  -1    3.39    1.16
  -3   9   1    3.34    0.47
   2  -9  -1   18.27    1.74
  -2   9   1   15.65    0.85
   1  -9  -1    4.01    1.21
  -1   9   1    4.70    0.46
   0  -9  -1    1.77    0.89
   0   9   1    1.65    0.37
  -1  -9  -1    2.29    1.00
   1   9   1    3.79    0.53
   2 -10  -1    0.05    1.11
  -2  10   1    1.09    0.34
   1 -10  -1    1.08    1.07
  -1  10   1    0.88    0.38
   0 -10  -1    0.76    1.10
  -1  11  -2    3.46    0.61
   1  10  -2    1.49    0.46
   0  10  -2    4.42    0.57
   0 -10   2    7.08    1.48
  -1  10  -2   14.43    0.83
   1 -10   2   11.29    1.55
  -2  10  -2    5.43    0.55
   2 -10   2    3.77    1.22
   1   9  -2    2.37    0.55
  -1  -9   2    1.47    0.57
   0   9  -2   13.01    0.74
   0  -9   2   13.22    0.92
   0  -9   2   13.24    1.51
  -1   9  -2    0.00    0.30
   1  -9   2    0.63    0.75
  -2   9  -2    0.86    0.31
  -3   9  -2    4.58    0.54
   3  -9   2    4.52    1.15
   2   8  -2    1.43    0.48
  -2  -8   2    2.49    0.69
   1   8  -2    6.91    0.59
  -1  -8   2    6.72    0.75
  -1  -8   2    6.62    1.22
   0   8  -2   45.83    1.46
   0  -8   2   48.00    2.30
   0  -8   2   47.86    1.67
  -1   8  -2   11.73    0.64
   1  -8   2   11.81    1.30
   1  -8   2   10.63    0.67
  -2   8  -2    3.76    0.40
   2  -8   2    3.12    0.91
  -3   8  -2    1.24    0.40
   3  -8   2    0.97    0.94
   4  -8   2   -0.76    1.14
   3   7  -2    4.17    0.94
  -3  -7   2    4.02    0.88
   2   7  -2    4.56    0.57
   2   7  -2    2.66    0.73
  -2  -7   2    4.51    0.68
   1   7  -2   24.22    0.98
  -1  -7   2   25.51    1.18
  -1  -7   2   24.73    1.51
   0   7  -2    7.64    0.49
   0  -7   2    7.27    0.97
   0  -7   2    7.75    0.56
  -1   7  -2    2.56    0.31
  -1   7  -2    2.91    0.35
   1  -7   2    2.71    0.77
  -2   7  -2   20.45    0.85
  -2   7  -2   20.53    0.82
   2  -7   2   20.06    1.49
  -3   7  -2    1.42    0.33
  -3   7  -2    2.39    0.44
   3  -7   2    2.11    0.83
   4  -7   2    1.75    1.00
   3   6  -2    3.35    0.85
  -3  -6   2    0.40    0.62
   2   6  -2   11.07    0.66
   2   6  -2   10.99    0.83
  -2  -6   2   10.83    0.88
   1   6  -2   49.35    1.70
   1   6  -2   58.11    1.62
  -1  -6   2   58.10    2.21
  -1  -6   2   58.37    1.88
   0   6  -2   28.29    0.87
   0   6  -2   28.54    0.95
   0  -6   2   25.96    1.44
   0  -6   2   29.55    1.06
  -1   6  -2   10.70    0.51
  -1   6  -2   10.44    0.51
   1  -6   2    9.73    0.91
  -2   6  -2   11.52    0.57
  -2   6  -2   11.12    0.55
   2  -6   2   10.35    1.05
  -3   6  -2    0.16    0.31
   3  -6   2   -0.52    0.74
  -4   6  -2    0.43    0.48
   3   5  -2   10.59    0.72
   3   5  -2    7.74    0.90
  -3  -5   2    8.71    0.85
   2   5  -2   12.18    0.65
   2   5  -2   12.01    0.83
  -2  -5   2   12.54    0.87
   1   5  -2   23.14    0.90
   1   5  -2   22.64    0.84
  -1  -5   2   22.50    1.00
  -1  -5   2   24.16    1.25
   0   5  -2   34.47    1.03
   0   5  -2   36.02    0.98
   0  -5   2   36.96    1.57
   0  -5   2   34.34    1.15
  -1   5  -2   35.98    1.00
  -1   5  -2   33.64    1.03
   1  -5   2   34.97    1.57
  -2   5  -2    3.72    0.36
  -2   5  -2    4.39    0.31
   2  -5   2    3.74    0.46
   2  -5   2    3.71    0.66
  -3   5  -2    0.68    0.32
  -3   5  -2    0.25    0.18
   3  -5   2    0.42    0.64
   3  -5   2    0.35    0.44
  -4   5  -2    0.13    0.48
   4  -5   2    1.38    0.91
   4  -5   2    0.16    0.60
   4   4  -2    0.54    0.63
  -4  -4   2    0.51    0.67
   3   4  -2    8.76    0.66
   3   4  -2   10.29    0.89
  -3  -4   2   10.61    0.84
   2   4  -2   24.49    0.93
   2   4  -2   25.77    1.11
  -2  -4   2   24.65    1.14
   1   4  -2   31.00    1.05
   1   4  -2   31.52    0.97
  -1  -4   2   32.43    1.32
  -1  -4   2   31.79    1.14
   0   4  -2    3.06    0.25
   0   4  -2    3.32    0.20
   0  -4   2    2.44    0.48
   0  -4   2    3.40    0.29
  -1   4  -2   39.09    1.07
  -1   4  -2   36.53    0.97
   1  -4   2   35.04    1.48
   1  -4   2   33.25    0.98
  -2   4  -2    4.17    0.38
  -2   4  -2    4.35    0.27
   2  -4   2    4.89    0.40
   2  -4   2    4.53    0.68
  -3   4  -2    0.15    0.17
  -3   4  -2   -0.21    0.32
   3  -4   2    0.02    0.59
   3  -4   2    0.23    0.37
  -4   4  -2    3.01    0.61
   4  -4   2    3.26    0.84
   4  -4   2    3.17    0.70
   4   3  -2    9.61    0.99
  -4  -3   2   10.37    1.00
   3   3  -2    5.25    0.67
   3   3  -2    5.48    0.55
  -3  -3   2    5.47    0.63
   2   3  -2   25.58    1.10
   2   3  -2   27.61    0.96
  -2  -3   2   29.01    1.17
   1   3  -2   88.56    2.08
   1   3  -2   92.08    2.36
  -1  -3   2   89.25    2.33
  -1  -3   2   89.39    2.50
   0   3  -2   41.21    1.02
   0   3  -2   41.18    1.10
   0   3  -2   40.62    1.03
   0  -3   2   40.47    1.39
  -1   3  -2   -0.02    0.11
  -1   3  -2    0.15    0.11
   1  -3   2    0.16    0.11
   1  -3   2    0.26    0.23
  -2   3  -2   18.46    0.77
  -2   3  -2   17.63    0.52
   2  -3   2   18.19    0.75
   2  -3   2   17.60    0.98
  -3   3  -2    2.84    0.25
  -3   3  -2    2.63    0.47
   3  -3   2    2.73    0.64
   3  -3   2    3.85    0.53
   4  -3   2    0.64    0.54
   4   2  -2    3.62    0.67
  -4  -2   2    3.83    0.69
   3   2  -2    9.33    0.63
   3   2  -2    8.17    0.70
  -3  -2   2    9.01    0.71
   2   2  -2    1.06    0.24
   2   2  -2    0.89    0.27
  -2  -2   2    0.94    0.28
   1   2  -2    0.26    0.16
   1   2  -2    0.18    0.12
  -1  -2   2    0.22    0.18
  -1  -2   2    0.12    0.14
   0   2  -2  106.06    2.37
   0   2  -2  104.32    2.21
   0   2  -2  100.58    2.60
   0  -2   2  106.30    2.74
  -1   2  -2   15.35    0.56
  -1   2  -2   15.26    0.43
   1  -2   2   15.21    0.52
   1  -2   2   15.72    0.72
  -2   2  -2    1.72    0.28
  -2   2  -2    1.72    0.15
   2  -2   2    2.09    0.33
   2  -2   2    1.82    0.45
  -3   2  -2   10.49    0.40
  -3   2  -2   10.04    0.68
   3  -2   2   10.34    0.72
   3  -2   2    9.08    0.83
  -4   2  -2    0.26    0.48
   4  -2   2    0.63    0.48
   4   1  -2    4.91    0.77
  -4  -1   2    6.96    0.78
  -4  -1   2    5.30    0.47
   3   1  -2   18.74    0.90
   3   1  -2   20.67    1.06
  -3  -1   2   20.23    1.00
   2   1  -2   13.01    0.69
   2   1  -2   13.47    0.60
  -2  -1   2   13.57    0.70
   1   1  -2   51.06    1.26
   1   1  -2   50.04    1.40
  -1  -1   2   49.93    1.35
   0   1  -2  143.86    2.95
   0   1  -2  140.83    3.41
   0   1  -2  143.50    3.16
   0  -1   2  146.99    3.53
  -1   1  -2   76.87    1.56
  -1   1  -2   74.88    1.88
   1  -1   2   75.64    1.89
   1  -1   2   74.81    2.09
  -2   1  -2    3.00    0.33
  -2   1  -2    2.68    0.17
   2  -1   2    2.76    0.34
  -3   1  -2    2.33    0.45
   3  -1   2    2.20    0.57
   3  -1   2    2.21    0.43
  -4   1  -2    2.05    0.57
   4  -1   2    2.19    0.56
   4   0  -2    5.70    0.71
  -4   0   2    6.11    0.74
  -4   0   2    6.62    0.52
   3   0  -2    1.38    0.41
  -3   0   2    1.28    0.26
  -3   0   2    0.90    0.31
   2   0  -2    2.84    0.34
   2   0  -2    1.92    0.33
   2   0  -2    1.89    0.30
  -2   0   2    1.96    0.29
   1   0  -2  120.02    2.61
   1   0  -2  122.41    3.00
   1   0  -2  116.13    2.92
  -1   0   2  116.50    2.71
   0   0  -2    3.50    0.16
   0   0  -2    3.28    0.21
   0   0  -2    3.99    0.24
   0   0  -2    3.55    0.15
  -1   0  -2  121.86    3.13
  -1   0  -2  121.53    2.85
   1   0   2  119.10    2.93
  -2   0  -2    5.09    0.45
  -2   0  -2    4.68    0.22
  -2   0  -2    5.23    0.46
   2   0   2    4.54    0.44
  -3   0  -2    1.56    0.40
   3   0   2    1.44    0.43
  -4   0  -2   -0.36    0.47
   4  -1  -2    7.84    0.83
  -4   1   2   10.75    0.82
  -4   1   2    8.66    0.54
   3  -1  -2    0.42    0.36
  -3   1   2    0.62    0.19
  -3   1   2    0.18    0.30
   2  -1  -2   42.56    1.37
   2  -1  -2   39.80    1.40
  -2   1   2   43.10    1.27
  -2   1   2   43.32    1.12
   1  -1  -2  325.82    7.24
   1  -1  -2  304.67    7.51
  -1   1   2  306.25    6.23
  -1   1   2  304.25    6.69
   0  -1  -2   71.47    1.57
   0  -1  -2   63.62    1.89
   0   1   2   70.00    1.43
   0   1   2   68.27    1.68
  -1  -1  -2    7.07    0.40
  -1  -1  -2    7.08    0.44
   1   1   2    7.38    0.38
  -2  -1  -2    0.00    0.25
  -2  -1  -2    0.45    0.24
   2   1   2   -0.01    0.24
   2   1   2    0.57    0.19
  -3  -1  -2   24.31    1.17
   3   1   2   22.87    1.09
   3   1   2   22.48    1.14
  -4  -1  -2   15.26    1.13
   4   1   2   15.69    1.07
   4  -2  -2    0.06    0.51
  -4   2   2   -0.03    0.26
  -4   2   2    0.39    0.43
   3  -2  -2    1.73    0.48
   3  -2  -2    0.87    0.32
  -3   2   2    1.37    0.37
  -3   2   2    1.20    0.26
   2  -2  -2   32.43    1.26
   2  -2  -2   30.67    1.18
  -2   2   2   30.92    0.97
  -2   2   2   30.63    0.87
   1  -2  -2   46.98    1.39
  -1   2   2   42.76    1.04
  -1   2   2   42.51    1.03
   0  -2  -2  170.36    4.75
   0  -2  -2  183.43    4.08
   0   2   2  186.30    3.73
   0   2   2  204.34    4.37
  -1  -2  -2    5.69    0.44
  -1  -2  -2    4.81    0.38
   1   2   2    4.92    0.35
   1   2   2    4.82    0.23
  -2  -2  -2    1.33    0.31
  -2  -2  -2    1.80    0.36
   2   2   2    2.02    0.27
   2   2   2    1.65    0.37
  -3  -2  -2    3.23    0.54
   3   2   2    3.28    0.57
  -4  -2  -2    6.11    0.90
   4   2   2    4.53    0.83
   4  -3  -2    1.74    0.57
  -4   3   2    1.27    0.45
  -4   3   2    0.59    0.27
   3  -3  -2   12.27    1.03
   3  -3  -2   12.11    0.86
  -3   3   2   12.60    0.65
  -3   3   2   12.44    0.55
   2  -3  -2   50.99    1.86
   2  -3  -2   47.28    1.64
  -2   3   2   49.32    1.31
  -2   3   2   50.33    1.26
   1  -3  -2    8.47    0.52
   1  -3  -2    7.52    0.66
  -1   3   2    7.95    0.31
  -1   3   2    8.30    0.23
   0  -3  -2    9.40    0.68
   0   3   2    9.75    0.45
   0   3   2    9.97    0.33
  -1  -3  -2   -0.23    0.29
  -1  -3  -2    0.51    0.21
   1   3   2   -0.04    0.12
  -2  -3  -2   65.42    2.13
  -2  -3  -2   66.06    2.07
   2   3   2   63.49    2.04
  -3  -3  -2   16.29    1.02
   3   3   2   16.26    1.06
  -4  -3  -2    0.57    0.66
   4   3   2    2.33    0.68
   4  -4  -2    0.09    0.59
  -4   4   2    0.18    0.27
   3  -4  -2    1.95    0.49
   3  -4  -2    3.45    0.88
  -3   4   2    2.46    0.39
  -3   4   2    1.69    0.28
   2  -4  -2    1.06    0.37
   2  -4  -2    0.16    0.44
  -2   4   2    0.53    0.14
  -2   4   2    1.02    0.21
   1  -4  -2   46.42    1.50
   1  -4  -2   45.69    1.10
   1  -4  -2   47.50    1.88
  -1   4   2   45.85    1.12
   0  -4  -2    0.39    0.38
   0  -4  -2    1.02    0.23
   0   4   2    1.15    0.18
  -1  -4  -2    8.19    0.55
  -1  -4  -2    8.46    0.76
   1   4   2    9.16    0.40
   1   4   2    8.42    0.53
  -2  -4  -2   14.32    0.88
  -2  -4  -2   14.60    0.94
   2   4   2   13.63    0.84
  -3  -4  -2   11.83    0.99
   3   4   2   13.64    1.01
   4  -5  -2    4.12    0.85
  -4   5   2    2.46    0.38
   3  -5  -2    0.22    0.50
   3  -5  -2    0.93    0.67
  -3   5   2    0.31    0.20
   2  -5  -2    4.98    0.84
   2  -5  -2    5.85    0.64
  -2   5   2    5.31    0.33
   1  -5  -2    1.38    0.20
   1  -5  -2    1.74    0.47
   1  -5  -2    0.87    0.46
  -1   5   2    0.82    0.16
   0  -5  -2   10.68    0.53
   0  -5  -2   10.15    0.92
   0   5   2   10.56    0.54
   0   5   2   10.45    0.46
  -1  -5  -2   35.64    1.62
  -1  -5  -2   33.90    1.27
   1   5   2   31.63    0.96
   1   5   2   33.65    1.22
  -2  -5  -2    9.94    0.76
  -2  -5  -2   11.21    0.84
   2   5   2    8.33    0.72
  -3  -5  -2   -0.09    0.56
   3   5   2    0.67    0.55
   4  -6  -2    1.35    0.76
  -4   6   2   -0.14    0.29
   3  -6  -2    4.76    1.09
   3  -6  -2    5.06    0.78
  -3   6   2    3.72    0.33
   2  -6  -2    5.40    0.64
   2  -6  -2    3.44    0.94
  -2   6   2    5.74    0.35
   1  -6  -2    4.22    0.88
  -1   6   2    4.67    0.36
  -1   6   2    5.07    0.33
   0  -6  -2    7.26    0.94
   0  -6  -2    6.40    0.48
   0   6   2    6.96    0.46
   0   6   2    6.95    0.41
  -1  -6  -2    3.52    0.54
  -1  -6  -2    3.48    0.83
   1   6   2    4.77    0.50
   1   6   2    3.84    0.39
  -2  -6  -2   16.79    1.10
  -2  -6  -2   18.23    1.23
   2   6   2   18.82    1.05
   3   6   2    4.87    0.84
   4  -7  -2    0.14    1.16
   3  -7  -2    2.55    0.67
   3  -7  -2    5.19    1.19
  -3   7   2    2.50    0.32
   2  -7  -2    0.21    0.49
   2  -7  -2   -0.17    0.64
  -2   7   2    0.48    0.20
   1  -7  -2   22.33    1.55
  -1   7   2   21.15    0.87
  -1   7   2   22.46    0.85
   0  -7  -2    7.33    1.07
   0   7   2    7.24    0.53
   0   7   2    7.71    0.48
  -1  -7  -2    5.85    0.68
  -1  -7  -2    6.17    1.08
   1   7   2    6.00    0.49
   1   7   2    5.75    0.62
   4  -8  -2    6.84    1.65
  -4   8   2    4.19    0.49
   3  -8  -2    1.08    1.00
  -3   8   2    2.60    0.37
   2  -8  -2    1.89    0.98
  -2   8   2    3.35    0.39
   1  -8  -2    1.45    0.78
  -1   8   2    1.08    0.35
  -1   8   2    2.20    0.40
   0  -8  -2    1.30    0.82
   0   8   2    0.78    0.29
   0   8   2    0.35    0.31
  -1  -8  -2   12.50    1.39
   1   8   2   11.56    0.70
   1   8   2   10.84    0.78
   2   8   2    0.63    0.59
   3  -9  -2    1.00    1.17
  -3   9   2    0.57    0.29
   2  -9  -2   12.95    1.55
  -2   9   2   12.58    0.71
   1  -9  -2    2.26    1.03
  -1   9   2    3.75    0.45
   0  -9  -2    2.11    0.99
   0   9   2    3.03    0.50
  -1  -9  -2    2.74    1.11
   2 -10  -2   -0.01    1.05
  -2  10   2    0.29    0.43
   1 -10  -2    0.92    1.11
  -1  10   2   -0.14    0.36
   0 -10  -2    2.17    1.19
   0  10   2    3.40    0.56
   1  10  -3    0.41    0.52
  -1 -10   3    0.63    0.68
   0  10  -3   23.54    1.11
   0 -10   3   24.66    1.97
   0 -10   3   23.45    1.26
  -1  10  -3   -0.03    0.36
   1 -10   3   -0.50    1.06
  -2  10  -3    3.27    0.47
   2 -10   3    0.48    0.97
   1   9  -3    4.40    0.62
  -1  -9   3    4.16    0.76
   0   9  -3    2.21    0.41
   0  -9   3    2.30    0.58
   0  -9   3    2.95    0.94
  -1   9  -3    1.84    0.44
   1  -9   3    1.71    0.87
   1  -9   3    0.93    0.42
  -2   9  -3    7.52    0.59
   2  -9   3    8.04    1.32
  -3   9  -3    1.88    0.48
   3  -9   3    0.15    1.07
   2   8  -3    0.61    0.45
   1   8  -3   38.36    1.39
  -1  -8   3   35.31    1.55
  -1  -8   3   36.75    1.95
   0   8  -3    2.34    0.41
   0  -8   3    2.31    0.48
   0  -8   3    2.81    0.79
  -1   8  -3    6.12    0.47
  -1   8  -3    6.85    0.49
   1  -8   3    3.58    0.99
  -2   8  -3    0.27    0.31
  -2   8  -3    0.37    0.27
   2  -8   3    0.17    0.78
   3  -8   3    0.35    0.79
   3   7  -3    6.64    0.89
  -3  -7   3    5.44    0.96
   2   7  -3    1.28    0.41
  -2  -7   3    0.47    0.51
   1   7  -3    0.50    0.32
  -1  -7   3    0.22    0.38
  -1  -7   3    1.11    0.66
   0   7  -3    6.52    0.49
   0  -7   3    7.23    0.57
   0  -7   3    5.89    0.92
  -1   7  -3    7.36    0.48
  -1   7  -3    8.45    0.52
   1  -7   3    6.63    0.98
  -2   7  -3    7.40    0.52
  -2   7  -3    7.27    0.47
   2  -7   3    8.27    0.96
  -3   7  -3    4.48    0.51
  -3   7  -3    5.35    0.54
   3  -7   3    4.09    1.18
  -4   7  -3    1.92    0.49
   4  -7   3    2.15    1.14
   3   6  -3    0.58    0.61
   3   6  -3    0.57    0.50
  -3  -6   3    0.94    0.61
   2   6  -3   26.88    1.11
   2   6  -3   29.13    1.30
  -2  -6   3   28.95    1.36
   1   6  -3   26.01    0.99
   1   6  -3   24.32    0.99
  -1  -6   3   26.46    1.43
  -1  -6   3   26.09    1.13
   0   6  -3    7.40    0.45
   0  -6   3    8.64    0.86
   0  -6   3    7.21    0.53
  -1   6  -3   11.19    0.56
  -1   6  -3   10.66    0.53
   1  -6   3   10.53    0.91
  -2   6  -3    0.09    0.20
  -2   6  -3    0.09    0.25
   2  -6   3    0.29    0.58
  -3   6  -3    0.02    0.33
   3  -6   3    0.67    0.72
  -4   6  -3    1.83    0.54
   4  -6   3    0.96    1.01
   3   5  -3    0.48    0.42
   3   5  -3    1.14    0.56
   2   5  -3   12.11    0.68
   2   5  -3    9.89    0.78
  -2  -5   3   11.86    0.84
   1   5  -3    6.76    0.45
   1   5  -3    6.88    0.50
  -1  -5   3    6.63    0.77
  -1  -5   3    6.52    0.52
   0   5  -3    1.50    0.21
   0   5  -3    1.68    0.24
   0  -5   3    1.14    0.26
   0  -5   3    2.74    0.57
  -1   5  -3   53.29    1.40
  -1   5  -3   55.06    1.53
   1  -5   3   54.64    2.09
  -2   5  -3    9.48    0.49
  -2   5  -3    9.54    0.56
   2  -5   3    8.78    0.93
   2  -5   3    9.81    0.53
  -3   5  -3    3.65    0.35
  -3   5  -3    4.96    0.54
   3  -5   3    3.98    0.94
  -4   5  -3    1.86    0.55
   4  -5   3    2.98    0.90
   4   4  -3    0.58    0.66
  -4  -4   3    2.11    0.67
   3   4  -3   23.79    1.04
   3   4  -3   22.53    1.21
  -3  -4   3   22.27    1.22
   2   4  -3   56.02    1.64
   2   4  -3   55.29    1.86
  -2  -4   3   55.57    1.90
   1   4  -3   20.66    0.81
   1   4  -3   20.51    0.75
  -1  -4   3   21.52    0.90
  -1  -4   3   20.68    0.98
   0   4  -3   49.26    1.27
   0   4  -3   52.30    1.31
   0   4  -3   50.75    1.41
   0  -4   3   53.24    1.80
  -1   4  -3    1.11    0.20
  -1   4  -3    1.17    0.23
   1  -4   3    0.98    0.39
   1  -4   3    1.28    0.20
  -2   4  -3    7.41    0.48
  -2   4  -3    7.83    0.39
   2  -4   3    6.74    0.76
   2  -4   3    7.90    0.50
  -3   4  -3    3.38    0.51
  -3   4  -3    3.68    0.29
   3  -4   3    2.95    0.52
   3  -4   3    3.85    0.75
  -4   4  -3    1.30    0.53
   4  -4   3    2.15    0.86
   4  -4   3    1.23    0.58
   4   3  -3    0.79    0.63
  -4  -3   3    0.76    0.55
   3   3  -3    7.90    0.61
   3   3  -3    6.90    0.71
  -3  -3   3    6.78    0.67
   2   3  -3    2.04    0.36
  -2  -3   3    1.93    0.43
   1   3  -3    9.00    0.44
   1   3  -3    8.95    0.47
  -1  -3   3    9.77    0.53
  -1  -3   3    8.66    0.57
   0   3  -3  125.41    3.09
   0   3  -3  127.81    2.76
   0   3  -3  129.85    2.96
   0  -3   3  128.69    3.44
  -1   3  -3   44.54    1.08
  -1   3  -3   43.20    1.25
   1  -3   3   44.73    1.59
   1  -3   3   45.10    1.17
  -2   3  -3    7.00    0.32
  -2   3  -3    7.43    0.51
   2  -3   3    7.52    0.70
   2  -3   3    8.80    0.51
  -3   3  -3    5.73    0.53
   3  -3   3    6.24    0.61
   3  -3   3    6.17    0.74
  -4   3  -3    1.58    0.52
   4  -3   3    1.61    0.55
   4   2  -3   16.32    0.99
   4   2  -3   15.77    1.14
  -4  -2   3   14.61    0.78
  -4  -2   3   14.76    1.06
   3   2  -3   32.89    1.23
   3   2  -3   31.45    1.43
  -3  -2   3   30.96    1.34
   2   2  -3   52.56    1.70
   2   2  -3   50.85    1.48
  -2  -2   3   51.20    1.65
   1   2  -3   52.00    1.33
   1   2  -3   51.34    1.46
  -1  -2   3   51.10    1.45
  -1  -2   3   51.55    1.43
   0   2  -3    3.69    0.21
   0   2  -3    3.51    0.21
   0   2  -3    3.61    0.23
   0  -2   3    3.75    0.33
  -1   2  -3   11.69    0.36
  -1   2  -3   11.61    0.50
   1  -2   3   11.43    0.64
   1  -2   3   11.47    0.43
  -2   2  -3    0.20    0.09
  -2   2  -3   -0.06    0.21
   2  -2   3    0.27    0.32
   2  -2   3    0.06    0.23
  -3   2  -3    2.89    0.46
   3  -2   3    1.78    0.51
   3  -2   3    2.96    0.49
  -4   2  -3    0.81    0.49
   4  -2   3    1.79    0.60
   4   1  -3    0.83    0.56
  -4  -1   3    0.93    0.33
  -4  -1   3    0.63    0.45
   3   1  -3    0.13    0.34
   3   1  -3    0.51    0.35
  -3  -1   3    0.67    0.32
   2   1  -3   44.79    1.35
   2   1  -3   45.89    1.53
  -2  -1   3   45.76    1.46
   1   1  -3  110.46    2.72
   1   1  -3  108.48    2.44
  -1  -1   3  105.80    2.55
  -1  -1   3  103.94    2.65
   0   1  -3  209.93    4.07
   0   1  -3  191.42    4.33
   0   1  -3  198.54    4.84
   0   1  -3  193.92    4.65
  -1   1  -3    0.29    0.13
  -1   1  -3    0.85    0.22
  -1   1  -3    0.44    0.09
   1  -1   3    0.25    0.12
  -2   1  -3    0.50    0.22
  -2   1  -3    0.67    0.11
   2  -1   3    0.54    0.30
   2  -1   3    0.42    0.24
  -3   1  -3    1.29    0.38
   3  -1   3    1.73    0.48
   3  -1   3    1.15    0.43
  -4   1  -3    1.13    0.50
   4   0  -3    9.87    0.94
  -4   0   3   10.02    0.84
  -4   0   3   10.33    0.61
   3   0  -3   24.91    1.19
  -3   0   3   22.95    0.82
  -3   0   3   23.10    1.04
   2   0  -3    4.08    0.39
   2   0  -3    3.66    0.28
  -2   0   3    3.38    0.33
   1   0  -3   22.35    0.73
   1   0  -3   23.22    0.72
   1   0  -3   23.22    0.85
  -1   0   3   22.92    0.70
   0   0  -3    3.13    0.17
   0   0  -3    2.97    0.17
   0   0  -3    3.04    0.27
   0   0  -3    2.86    0.24
  -1   0  -3   13.88    0.67
  -1   0  -3   15.46    0.61
   1   0   3   15.07    0.57
  -2   0  -3   12.40    0.70
  -2   0  -3   12.60    0.71
  -2   0  -3   12.61    0.33
   2   0   3   12.50    0.65
  -3   0  -3   -0.15    0.34
   3   0   3    0.13    0.42
  -4   0  -3    2.80    0.65
   4   0   3    1.11    0.53
   4  -1  -3    2.86    0.61
  -4   1   3    3.72    0.60
  -4   1   3    2.69    0.39
   3  -1  -3   19.32    1.01
  -3   1   3   18.61    0.72
  -3   1   3   17.42    0.87
   2  -1  -3   44.55    1.41
   2  -1  -3   43.59    1.52
  -2   1   3   43.12    1.29
  -2   1   3   42.65    1.15
   1  -1  -3   80.63    2.19
   1  -1  -3   76.07    2.17
  -1   1   3   78.47    1.80
  -1   1   3   76.28    1.73
   0  -1  -3    1.28    0.24
   0  -1  -3    0.91    0.13
   0   1   3    0.95    0.14
   0   1   3    1.17    0.10
  -1  -1  -3    5.91    0.36
  -1  -1  -3    5.46    0.44
   1   1   3    5.75    0.35
  -2  -1  -3    0.69    0.27
  -2  -1  -3    0.43    0.29
   2   1   3    0.01    0.24
  -3  -1  -3    3.81    0.61
  -3  -1  -3    3.02    0.51
   3   1   3    2.82    0.56
  -4  -1  -3    6.52    0.80
   4   1   3    5.20    0.87
   4  -2  -3    1.38    0.59
  -4   2   3    1.81    0.38
  -4   2   3    2.36    0.59
   3  -2  -3    1.41    0.42
  -3   2   3    1.23    0.31
  -3   2   3    1.15    0.24
   2  -2  -3   40.18    1.45
   2  -2  -3   38.08    1.46
  -2   2   3   40.00    1.07
   1  -2  -3    2.81    0.38
   1  -2  -3    2.97    0.41
  -1   2   3    2.60    0.19
   0  -2  -3    0.15    0.11
   0  -2  -3    0.00    0.23
   0   2   3    0.16    0.12
   0   2   3   -0.02    0.06
  -1  -2  -3   16.87    0.82
  -1  -2  -3   15.03    0.66
   1   2   3   15.42    0.66
   1   2   3   14.75    0.42
  -2  -2  -3    0.03    0.31
  -2  -2  -3   -0.21    0.33
   2   2   3   -0.03    0.26
  -3  -2  -3   11.15    0.84
   3   2   3   10.64    0.88
  -4  -2  -3    2.55    0.69
   4   2   3    1.25    0.66
   4  -3  -3    3.40    0.79
  -4   3   3    4.28    0.58
  -4   3   3    2.96    0.41
   3  -3  -3   19.57    1.11
   3  -3  -3   17.61    1.16
  -3   3   3   19.33    0.72
  -3   3   3   18.69    0.80
   2  -3  -3    1.35    0.44
   2  -3  -3    2.05    0.49
  -2   3   3    0.81    0.22
  -2   3   3    1.59    0.20
   1  -3  -3    1.05    0.29
   1  -3  -3    0.82    0.36
  -1   3   3    1.00    0.13
   0  -3  -3    0.77    0.33
   0  -3  -3    0.52    0.15
   0   3   3    0.75    0.11
   0   3   3    0.62    0.19
  -1  -3  -3    1.55    0.32
  -1  -3  -3    1.89    0.45
   1   3   3    1.69    0.20
   1   3   3    1.33    0.29
  -2  -3  -3    0.90    0.34
  -2  -3  -3    0.38    0.41
   2   3   3    0.21    0.31
  -3  -3  -3   20.65    1.16
   3   3   3   20.35    1.23
   4  -4  -3    0.76    0.62
  -4   4   3    1.20    0.30
   3  -4  -3   26.67    1.52
   3  -4  -3   24.25    1.27
  -3   4   3   24.15    0.85
   2  -4  -3    1.76    0.56
   2  -4  -3    2.10    0.52
  -2   4   3    1.83    0.23
  -2   4   3    1.83    0.23
   1  -4  -3   16.72    0.86
   1  -4  -3   18.35    1.10
  -1   4   3   17.17    0.55
   0  -4  -3   -0.14    0.18
   0  -4  -3    0.19    0.36
   0   4   3    0.13    0.18
   0   4   3    0.00    0.13
  -1  -4  -3    1.17    0.34
  -1  -4  -3    1.46    0.43
   1   4   3    0.46    0.17
   1   4   3    0.90    0.26
  -2  -4  -3    6.99    0.66
  -2  -4  -3    8.26    0.80
   2   4   3    6.65    0.64
  -3  -4  -3    1.54    0.58
   3   4   3    1.21    0.55
   4  -5  -3    6.38    0.97
  -4   5   3    4.82    0.45
   3  -5  -3   10.10    0.94
   3  -5  -3    9.84    1.10
  -3   5   3    9.42    0.51
   2  -5  -3    0.35    0.59
   2  -5  -3    0.60    0.42
  -2   5   3    0.03    0.16
   1  -5  -3    7.01    0.87
   1  -5  -3    7.06    0.66
  -1   5   3    6.98    0.34
   0  -5  -3    4.84    0.37
   0  -5  -3    4.55    0.77
   0   5   3    4.90    0.33
   0   5   3    4.65    0.40
  -1  -5  -3   26.14    1.39
  -1  -5  -3   27.07    1.08
   1   5   3   24.37    1.03
   1   5   3   24.77    0.80
  -2  -5  -3   27.30    1.27
  -2  -5  -3   25.87    1.42
   2   5   3   25.95    1.24
  -3  -5  -3    0.29    0.63
   3   5   3    1.79    0.58
   4  -6  -3    3.89    1.02
  -4   6   3    4.12    0.46
   3  -6  -3    0.91    0.79
   3  -6  -3    2.06    0.63
  -3   6   3    0.86    0.25
   2  -6  -3   10.99    1.16
   2  -6  -3   12.00    0.91
  -2   6   3   13.46    0.54
   1  -6  -3    3.72    0.91
  -1   6   3    3.40    0.29
  -1   6   3    3.88    0.39
   0  -6  -3    0.54    0.60
   0   6   3    0.55    0.21
   0   6   3    0.42    0.24
  -1  -6  -3   -0.20    0.60
   1   6   3   -0.21    0.24
   1   6   3    0.30    0.29
  -2  -6  -3    2.81    0.82
  -2  -6  -3    2.15    0.56
   2   6   3    1.99    0.51
   4  -7  -3    2.43    0.94
  -4   7   3    2.08    0.41
   3  -7  -3   -0.52    0.92
   3  -7  -3    0.30    0.64
  -3   7   3    0.20    0.23
   2  -7  -3    1.93    0.54
   2  -7  -3    1.25    0.76
  -2   7   3    1.60    0.29
   1  -7  -3    1.51    0.69
  -1   7   3    1.36    0.31
  -1   7   3    1.43    0.34
   0  -7  -3   25.93    1.69
   0   7   3   26.98    0.92
   0   7   3   26.94    1.08
  -1  -7  -3   20.55    1.46
   1   7   3   19.66    1.00
  -2  -7  -3    0.54    0.60
   2   7   3    0.76    0.55
   3  -8  -3    2.01    1.08
  -3   8   3    1.70    0.31
   2  -8  -3    1.35    0.87
   2  -8  -3    1.06    0.59
  -2   8   3    1.81    0.33
   1  -8  -3    0.04    0.72
  -1   8   3    0.01    0.36
   0  -8  -3    0.52    0.84
   0   8   3   -0.02    0.33
  -1  -8  -3    6.84    1.18
   1   8   3    6.73    0.69
   3  -9  -3   -0.40    1.01
   2  -9  -3   -0.37    1.02
  -2   9   3   -0.21    0.33
   1  -9  -3   10.38    1.45
  -1   9   3    9.41    0.62
   0  -9  -3   14.73    1.61
   0   9   3   12.48    0.72
  -1  -9  -3    1.02    1.04
   2 -10  -3   -0.14    1.17
  -2  10   3    0.99    0.46
   1 -10  -3   -0.29    1.08
   1  10  -4   -0.06    0.50
   0  10  -4    2.40    0.56
   0 -10   4    2.84    0.70
   0 -10   4    5.19    1.38
  -1  10  -4   14.55    0.85
   1 -10   4   14.48    1.01
   1 -10   4   15.15    1.61
  -2  10  -4    1.05    0.44
   2 -10   4    2.52    1.11
   1   9  -4    6.91    0.68
  -1  -9   4    7.99    0.89
   0   9  -4    3.96    0.47
   0  -9   4    1.34    0.93
   0  -9   4    4.82    0.60
  -1   9  -4    1.74    0.42
   1  -9   4    2.38    0.90
   1  -9   4    1.78    0.44
  -2   9  -4    0.17    0.36
  -2   9  -4    0.26    0.35
   2  -9   4    1.32    0.96
  -3   9  -4    0.21    0.37
   3  -9   4    0.79    1.06
  -2  -8   4   -0.40    0.53
   1   8  -4   24.87    1.10
  -1  -8   4   23.81    1.22
   0   8  -4   13.37    0.73
   0  -8   4   13.76    1.39
   0  -8   4   15.12    0.88
  -1   8  -4   12.64    0.70
  -1   8  -4   12.08    0.69
   1  -8   4   11.72    1.25
  -2   8  -4    0.32    0.28
  -2   8  -4    0.77    0.35
   2  -8   4    0.90    0.68
  -3   8  -4    0.10    0.36
  -3   8  -4    0.89    0.43
   3  -8   4    0.95    0.93
   3   7  -4    4.11    0.77
  -3  -7   4    4.26    0.89
   2   7  -4   11.82    0.81
  -2  -7   4   13.39    0.94
   1   7  -4   23.44    1.01
  -1  -7   4   23.94    1.53
  -1  -7   4   26.35    1.21
   0   7  -4    1.98    0.39
   0  -7   4    2.14    0.46
   0  -7   4    3.21    0.80
  -1   7  -4   16.40    0.78
  -1   7  -4   17.57    0.76
   1  -7   4   16.59    1.24
  -2   7  -4    1.68    0.39
  -2   7  -4    2.87    0.36
   2  -7   4    2.54    0.77
  -3   7  -4    5.02    0.49
  -3   7  -4    5.54    0.58
   3  -7   4    6.56    1.17
  -4   7  -4   10.00    0.82
   4  -7   4    9.60    1.51
   3   6  -4   -0.38    0.63
  -3  -6   4    1.32    0.64
   2   6  -4   46.96    1.67
   2   6  -4   43.15    1.52
  -2  -6   4   44.87    1.80
   1   6  -4    5.03    0.48
  -1  -6   4    5.73    0.87
  -1  -6   4    4.67    0.56
   0   6  -4   24.06    0.89
   0  -6   4   21.52    0.95
   0  -6   4   24.11    1.30
  -1   6  -4    0.58    0.23
  -1   6  -4    0.67    0.21
   1  -6   4    0.38    0.47
  -2   6  -4    2.21    0.40
  -2   6  -4    2.24    0.32
   2  -6   4    3.51    0.75
  -3   6  -4    0.53    0.27
  -3   6  -4    0.15    0.35
   3  -6   4    0.10    0.77
  -4   6  -4    1.70    0.49
   4  -6   4    0.13    1.01
   3   5  -4    5.40    0.67
   3   5  -4    4.53    0.86
  -3  -5   4    6.22    0.82
   2   5  -4   25.36    1.17
   2   5  -4   28.15    1.09
  -2  -5   4   27.13    1.27
   1   5  -4    0.40    0.27
   1   5  -4    0.49    0.21
  -1  -5   4    0.24    0.48
  -1  -5   4    0.19    0.26
   0   5  -4   60.07    1.59
   0   5  -4   58.31    1.68
   0  -5   4   60.98    2.15
  -1   5  -4    1.63    0.29
  -1   5  -4    2.40    0.29
   1  -5   4    2.98    0.65
  -2   5  -4   22.58    0.94
  -2   5  -4   20.67    0.74
   2  -5   4   25.53    1.41
  -3   5  -4   32.34    1.28
   3  -5   4   27.21    1.68
  -4   5  -4    2.37    0.62
   4  -5   4    3.75    1.03
   4   4  -4    1.03    0.62
  -4  -4   4   -0.52    0.60
   3   4  -4   28.40    1.40
   3   4  -4   26.57    1.17
  -3  -4   4   30.00    1.46
   2   4  -4    4.03    0.46
   2   4  -4    2.56    0.53
  -2  -4   4    3.24    0.46
   1   4  -4    4.59    0.38
   1   4  -4    4.52    0.36
  -1  -4   4    5.23    0.46
  -1  -4   4    5.43    0.58
   0   4  -4    0.68    0.18
   0   4  -4    0.18    0.15
   0  -4   4    0.33    0.33
  -1   4  -4    7.63    0.39
  -1   4  -4    8.79    0.47
   1  -4   4    8.18    0.32
   1  -4   4    8.05    0.67
  -2   4  -4    2.33    0.37
   2  -4   4    2.22    0.38
   2  -4   4    2.28    0.53
  -3   4  -4   12.90    0.79
   3  -4   4   11.37    1.06
   3  -4   4   13.13    0.81
  -4   4  -4    6.45    0.81
   4  -4   4    8.09    1.11
   4  -4   4    7.93    0.92
   4   3  -4    1.31    0.58
   4   3  -4    1.59    0.67
  -4  -3   4    2.04    0.64
   3   3  -4    2.80    0.53
   3   3  -4    2.89    0.59
  -3  -3   4    2.92    0.64
   2   3  -4   -0.14    0.30
  -2  -3   4    0.01    0.26
   1   3  -4   44.45    1.36
   1   3  -4   46.15    1.29
  -1  -3   4   46.31    1.45
  -1  -3   4   47.21    1.44
   0   3  -4   38.68    1.04
   0   3  -4   38.19    1.12
   0  -3   4   39.68    1.37
  -1   3  -4   25.89    0.72
  -1   3  -4   24.94    0.88
   1  -3   4   25.85    1.14
   1  -3   4   26.38    0.76
  -2   3  -4   85.29    2.36
  -2   3  -4   88.37    1.91
   2  -3   4   84.45    2.33
   2  -3   4   83.67    2.78
  -3   3  -4   -0.21    0.36
   3  -3   4    0.55    0.36
   3  -3   4    0.30    0.54
  -4   3  -4   -0.20    0.52
   4  -3   4    0.49    0.53
   4  -3   4    0.35    0.75
   4   2  -4   14.53    1.00
   4   2  -4   13.57    1.11
  -4  -2   4   14.77    1.03
   3   2  -4    5.91    0.60
   3   2  -4    6.06    0.67
  -3  -2   4    7.30    0.65
   2   2  -4    0.11    0.28
  -2  -2   4    0.36    0.23
   1   2  -4    7.68    0.47
   1   2  -4    7.32    0.41
  -1  -2   4    7.58    0.41
  -1  -2   4    7.00    0.43
   0   2  -4   15.91    0.58
   0   2  -4   16.25    0.58
   0   2  -4   16.53    0.54
   0  -2   4   16.83    0.72
  -1   2  -4    0.68    0.14
  -1   2  -4    0.39    0.15
   1  -2   4    0.36    0.27
   1  -2   4    0.40    0.13
  -2   2  -4   64.45    1.41
  -2   2  -4   64.00    1.90
   2  -2   4   63.56    1.89
   2  -2   4   62.57    2.18
  -3   2  -4   10.78    0.76
   3  -2   4   10.96    0.76
   3  -2   4   10.10    0.89
  -4   2  -4   20.92    1.28
   4  -2   4   20.64    1.28
  -4  -1   4    0.47    0.49
  -4  -1   4   -0.09    0.34
   3   1  -4    0.14    0.41
   3   1  -4    0.41    0.36
  -3  -1   4    0.26    0.33
   2   1  -4   16.80    0.82
   2   1  -4   16.57    0.74
  -2  -1   4   16.51    0.76
   1   1  -4   69.99    1.79
   1   1  -4   70.46    1.73
   1   1  -4   67.29    1.94
  -1  -1   4   67.61    1.76
   0   1  -4    8.49    0.46
   0   1  -4    8.56    0.45
   0   1  -4    8.46    0.37
   0   1  -4    8.07    0.34
  -1   1  -4  134.60    3.60
  -1   1  -4  136.26    3.22
  -1   1  -4  130.76    2.76
   1  -1   4  136.89    3.26
  -2   1  -4    9.98    0.64
   2  -1   4    9.38    0.58
   2  -1   4    8.23    0.71
  -3   1  -4    1.31    0.38
   3  -1   4    1.03    0.51
   3  -1   4    2.06    0.49
  -4   1  -4    6.55    0.90
   4  -1   4    9.98    0.92
   4   0  -4    4.68    0.78
  -4   0   4    6.14    0.70
  -4   0   4    6.46    0.53
   3   0  -4    4.21    0.54
  -3   0   4    4.80    0.50
  -3   0   4    3.90    0.37
   2   0  -4   19.98    0.85
   2   0  -4   19.90    0.93
   2   0  -4   19.32    0.64
  -2   0   4   21.69    0.82
   1   0  -4   41.13    1.14
   1   0  -4   40.22    1.20
   1   0  -4   38.99    1.33
  -1   0   4   37.81    1.06
   0   0  -4    8.36    0.46
   0   0  -4    7.63    0.47
   0   0  -4    7.53    0.32
   0   0  -4    8.57    0.35
  -1   0  -4  111.70    2.77
  -1   0  -4  110.47    3.13
   1   0   4  116.33    2.84
  -2   0  -4   15.30    0.81
  -2   0  -4   15.17    0.83
   2   0   4   14.68    0.73
  -3   0  -4   30.41    1.36
   3   0   4   28.65    1.41
   3   0   4   29.45    1.34
  -4   0  -4    2.88    0.70
   4   0   4    2.62    0.66
   4  -1  -4   -0.31    0.56
  -4   1   4    0.26    0.44
  -4   1   4    0.43    0.29
   3  -1  -4   16.78    1.04
  -3   1   4   17.28    0.82
  -3   1   4   16.23    0.70
   2  -1  -4   30.42    1.10
   2  -1  -4   33.10    1.28
  -2   1   4   29.78    0.99
  -2   1   4   28.93    0.89
   1  -1  -4   54.79    1.71
   1  -1  -4   56.02    1.77
  -1   1   4   55.82    1.32
  -1   1   4   55.33    1.35
   0  -1  -4   51.34    1.66
   0  -1  -4   54.44    1.32
   0   1   4   53.24    1.16
   0   1   4   51.46    1.43
  -1  -1  -4   18.52    0.89
  -1  -1  -4   18.24    0.74
   1   1   4   19.03    0.74
  -2  -1  -4    4.85    0.51
  -2  -1  -4    4.39    0.57
   2   1   4    4.32    0.43
  -3  -1  -4    7.12    0.69
  -3  -1  -4    5.98    0.70
   3   1   4    3.90    0.68
  -4  -1  -4    2.00    0.60
   4  -2  -4    4.47    0.83
  -4   2   4    3.33    0.60
  -4   2   4    5.23    0.45
   3  -2  -4    2.53    0.63
  -3   2   4    2.24    0.32
  -3   2   4    2.58    0.45
   2  -2  -4   17.65    0.94
   2  -2  -4   18.76    1.01
  -2   2   4   18.78    0.66
  -2   2   4   18.96    0.65
   1  -2  -4   -0.03    0.28
  -1   2   4    0.11    0.11
   0  -2  -4   23.03    1.03
   0  -2  -4   23.92    0.69
   0   2   4   22.93    0.81
   0   2   4   24.06    0.60
  -1  -2  -4   26.69    0.96
  -1  -2  -4   27.17    1.19
   1   2   4   26.92    0.98
  -2  -2  -4   10.46    0.71
  -2  -2  -4    8.95    0.72
   2   2   4   10.89    0.68
  -3  -2  -4    5.53    0.67
  -3  -2  -4    4.88    0.74
   3   2   4    4.71    0.66
   4  -3  -4    9.85    1.04
  -4   3   4   10.74    0.61
   3  -3  -4   11.81    0.92
   3  -3  -4    9.37    0.92
  -3   3   4   10.63    0.54
   2  -3  -4   76.00    2.40
   2  -3  -4   69.65    2.44
  -2   3   4   71.92    1.76
   1  -3  -4    6.66    0.56
   1  -3  -4    5.03    0.62
  -1   3   4    6.78    0.32
   0  -3  -4    0.38    0.31
   0  -3  -4    0.29    0.16
   0   3   4    0.02    0.09
   0   3   4   -0.07    0.17
  -1  -3  -4    2.02    0.37
  -1  -3  -4    2.38    0.45
   1   3   4    2.50    0.21
   1   3   4    2.81    0.35
  -2  -3  -4    0.87    0.34
  -2  -3  -4    1.90    0.58
   2   3   4    2.06    0.45
  -3  -3  -4    4.08    0.66
   3   3   4    4.64    0.68
  -4   4   4   -0.16    0.28
   3  -4  -4    1.47    0.65
   3  -4  -4    1.53    0.55
  -3   4   4    1.64    0.26
   2  -4  -4    2.92    0.67
   2  -4  -4    1.48    0.45
  -2   4   4    2.44    0.27
   1  -4  -4    0.82    0.46
   1  -4  -4    1.81    0.48
  -1   4   4    1.79    0.19
   0  -4  -4   44.10    1.87
   0   4   4   45.13    1.43
   0   4   4   43.63    1.08
  -1  -4  -4    0.97    0.32
  -1  -4  -4    1.13    0.47
   1   4   4    0.62    0.18
   1   4   4    0.53    0.23
  -2  -4  -4    0.47    0.49
  -2  -4  -4    0.20    0.41
   2   4   4    0.50    0.35
  -3  -4  -4    0.34    0.58
   3   4   4    1.02    0.54
   4  -5  -4    4.46    1.07
  -4   5   4    6.34    0.50
   3  -5  -4   17.68    1.43
   3  -5  -4   18.15    1.23
  -3   5   4   17.71    0.72
   2  -5  -4    0.46    0.58
   2  -5  -4    0.13    0.43
  -2   5   4    0.56    0.18
   1  -5  -4    0.21    0.36
   1  -5  -4    0.36    0.50
  -1   5   4    0.12    0.13
   0  -5  -4    1.07    0.57
   0  -5  -4    1.61    0.33
   0   5   4    0.78    0.27
   0   5   4    0.90    0.19
  -1  -5  -4    7.97    0.86
  -1  -5  -4    6.73    0.61
   1   5   4    7.57    0.57
  -2  -5  -4    7.79    0.94
  -2  -5  -4    6.89    0.76
   2   5   4    7.33    0.70
  -3  -5  -4    0.59    0.64
   3   5   4    1.56    0.60
   4  -6  -4   -0.25    0.78
  -4   6   4    0.42    0.30
   3  -6  -4   -0.11    0.79
   3  -6  -4    0.01    0.61
  -3   6   4    0.27    0.23
   2  -6  -4    1.48    0.72
   2  -6  -4    2.73    0.63
  -2   6   4    1.89    0.24
   1  -6  -4   18.97    1.40
  -1   6   4   18.49    0.82
  -1   6   4   18.61    0.65
   0  -6  -4    2.75    0.71
   0   6   4    1.55    0.40
   0   6   4    2.44    0.33
  -1  -6  -4    0.65    0.62
   1   6   4    1.10    0.35
  -2  -6  -4   -0.41    0.68
  -2  -6  -4    0.47    0.56
   2   6   4    0.68    0.45
   4  -7  -4    1.46    0.97
  -4   7   4    0.32    0.31
   3  -7  -4    1.71    0.71
   3  -7  -4    0.44    0.92
  -3   7   4    0.27    0.21
   2  -7  -4    0.14    0.76
   2  -7  -4    0.28    0.58
  -2   7   4    0.73    0.21
   1  -7  -4    1.36    0.72
  -1   7   4    1.07    0.34
  -1   7   4    1.10    0.25
   0  -7  -4    0.24    0.70
   0   7   4   -0.02    0.33
   0   7   4   -0.15    0.24
  -1  -7  -4    9.96    1.15
   1   7   4    6.50    0.65
   2   7   4    2.06    0.60
   3  -8  -4    1.04    1.03
   3  -8  -4    3.59    0.75
  -3   8   4    2.51    0.34
   2  -8  -4    2.94    0.71
   2  -8  -4    3.13    1.00
  -2   8   4    2.13    0.36
   1  -8  -4    2.23    0.91
  -1   8   4    3.51    0.45
  -1   8   4    2.27    0.49
   0  -8  -4    0.51    0.87
   0   8   4    0.40    0.42
   0   8   4    2.05    0.44
  -1  -8  -4    0.18    0.87
   1   8   4    0.26    0.44
   3  -9  -4   -0.56    1.19
  -3   9   4    0.25    0.33
   2  -9  -4   -0.62    0.98
  -2   9   4    0.46    0.28
   1  -9  -4    0.87    1.00
  -1   9   4    0.77    0.37
   0  -9  -4    6.78    1.41
   0   9   4    7.08    0.59
   0   9   4    4.72    0.64
   0  10  -5    3.22    0.59
   0 -10   5    1.47    0.55
   0 -10   5    3.62    1.12
  -1  10  -5   -0.10    0.41
   1 -10   5    0.45    0.48
   1 -10   5   -0.64    1.01
  -2  10  -5    2.49    0.54
   2 -10   5    4.97    1.43
   1   9  -5    0.06    0.39
  -1  -9   5   -0.17    0.54
   0   9  -5    5.04    0.59
   0  -9   5    6.57    1.30
   0  -9   5    5.39    0.69
  -1   9  -5    0.03    0.37
   1  -9   5    0.15    0.86
  -2   9  -5    0.02    0.38
  -2   9  -5   -0.21    0.38
   2  -9   5    0.10    0.89
  -3   9  -5    0.60    0.48
   3  -9   5   -0.79    1.05
   2   8  -5    1.52    0.46
  -2  -8   5    0.43    0.60
   1   8  -5    2.69    0.51
  -1  -8   5    2.12    0.53
   0   8  -5   14.56    0.79
   0  -8   5   14.39    0.87
   0  -8   5   14.72    1.31
  -1   8  -5    1.29    0.34
  -1   8  -5    0.98    0.33
   1  -8   5    2.76    0.83
  -2   8  -5    0.69    0.36
  -2   8  -5    0.11    0.33
   2  -8   5    1.44    0.87
  -3   8  -5    0.21    0.46
  -3   8  -5    0.36    0.38
   3   7  -5    6.79    0.87
  -3  -7   5    9.44    1.09
   2   7  -5    1.76    0.46
  -2  -7   5    0.75    0.45
   1   7  -5    4.53    0.47
  -1  -7   5    4.35    0.61
   0   7  -5    1.72    0.35
   0  -7   5    1.08    0.35
   0  -7   5    2.55    0.65
  -1   7  -5    0.72    0.24
  -1   7  -5    0.11    0.27
   1  -7   5    1.13    0.59
  -2   7  -5    4.55    0.50
  -2   7  -5    4.52    0.44
   2  -7   5    4.67    1.04
  -3   7  -5    3.06    0.57
   3  -7   5    2.39    0.96
   3   6  -5    0.63    0.52
  -3  -6   5    0.33    0.60
   2   6  -5    0.18    0.33
  -2  -6   5   -0.13    0.44
   1   6  -5   43.46    1.42
  -1  -6   5   41.03    1.55
  -1  -6   5   42.80    1.82
   0   6  -5   10.24    0.58
   0   6  -5   10.42    0.58
   0  -6   5    8.63    0.91
   0  -6   5    9.71    0.60
  -1   6  -5   -0.12    0.23
  -1   6  -5   -0.01    0.24
   1  -6   5    0.00    0.54
  -2   6  -5    0.78    0.26
   2  -6   5    0.39    0.65
  -3   6  -5    0.19    0.38
  -4   6  -5    0.57    0.56
   4  -6   5    1.28    1.08
   3   5  -5    2.98    0.61
   3   5  -5    4.21    0.84
  -3  -5   5    3.78    0.67
   2   5  -5    2.31    0.47
   2   5  -5    2.07    0.55
  -2  -5   5    1.07    0.42
   1   5  -5    0.98    0.29
   1   5  -5    0.69    0.26
  -1  -5   5    0.63    0.28
  -1  -5   5    0.78    0.47
   0   5  -5    1.37    0.26
   0   5  -5    1.22    0.26
   0  -5   5    0.85    0.40
  -1   5  -5   10.09    0.56
  -1   5  -5   10.85    0.50
   1  -5   5   10.03    0.82
  -2   5  -5   10.06    0.50
  -2   5  -5    9.23    0.64
   2  -5   5   10.94    0.99
  -3   5  -5    6.66    0.60
   3  -5   5    5.32    0.99
  -4   5  -5    3.04    0.65
   4  -5   5    2.59    0.99
   4   4  -5   -0.01    0.77
   4   4  -5    0.36    0.63
  -4  -4   5    0.75    0.68
   3   4  -5    8.00    0.72
   3   4  -5    8.94    0.83
  -3  -4   5    8.81    0.85
   2   4  -5   36.42    1.39
   2   4  -5   36.24    1.28
  -2  -4   5   33.39    1.39
   1   4  -5   46.22    1.36
  -1  -4   5   45.90    1.50
  -1  -4   5   45.78    1.60
   0   4  -5   17.17    0.69
   0   4  -5   16.72    0.66
   0  -4   5   17.02    0.91
  -1   4  -5    1.15    0.21
  -1   4  -5    1.64    0.27
   1  -4   5    1.70    0.23
   1  -4   5    1.02    0.45
  -2   4  -5   -0.04    0.24
  -2   4  -5   -0.15    0.19
   2  -4   5   -0.34    0.42
  -3   4  -5   -0.01    0.39
   3  -4   5    0.02    0.42
  -4   4  -5    4.34    0.67
   4  -4   5    2.66    0.89
   4   3  -5    2.13    0.72
   4   3  -5    2.59    0.65
  -4  -3   5    2.62    0.70
   3   3  -5   16.65    1.07
   3   3  -5   18.62    0.96
  -3  -3   5   15.35    0.98
   2   3  -5    0.62    0.34
   2   3  -5    0.57    0.31
  -2  -3   5    1.60    0.37
   1   3  -5   24.94    0.97
   1   3  -5   24.80    0.88
  -1  -3   5   24.49    0.97
  -1  -3   5   26.16    0.99
   0   3  -5    6.67    0.41
   0   3  -5    7.22    0.41
   0   3  -5    8.05    0.39
   0  -3   5    7.38    0.56
  -1   3  -5   58.00    1.66
  -1   3  -5   59.20    1.40
   1  -3   5   59.75    2.02
   1  -3   5   54.80    1.49
  -2   3  -5   33.13    0.87
  -2   3  -5   30.88    1.21
   2  -3   5   33.74    1.18
   2  -3   5   31.38    1.50
  -3   3  -5   13.96    0.87
   3  -3   5   13.19    1.10
   3  -3   5   14.50    0.90
  -4   3  -5   -0.18    0.57
   4  -3   5    0.47    0.59
   4  -3   5    0.70    0.86
   4   2  -5    7.95    0.93
   4   2  -5    7.75    0.87
  -4  -2   5    6.44    0.75
   3   2  -5   12.61    0.90
   3   2  -5   10.20    0.71
  -3  -2   5   11.09    0.78
   2   2  -5   29.80    1.22
   2   2  -5   28.63    1.08
  -2  -2   5   30.21    1.15
   1   2  -5   62.44    1.67
   1   2  -5   63.46    1.87
  -1  -2   5   62.70    1.77
  -1  -2   5   62.53    1.75
   0   2  -5    9.21    0.49
   0   2  -5    9.18    0.40
   0   2  -5    8.85    0.42
   0  -2   5    8.76    0.57
  -1   2  -5    3.60    0.34
  -1   2  -5    3.38    0.23
   1  -2   5    4.59    0.53
   1  -2   5    3.92    0.28
  -2   2  -5    0.40    0.26
   2  -2   5   -0.01    0.25
  -3   2  -5   17.94    1.00
   3  -2   5   17.92    0.98
   3  -2   5   18.24    1.20
  -4   2  -5   18.82    1.19
   4  -2   5   16.52    1.22
   4   1  -5   10.04    0.96
  -4  -1   5    9.89    0.64
  -4  -1   5    9.16    0.84
   3   1  -5    1.78    0.44
   3   1  -5    2.11    0.52
  -3  -1   5    1.85    0.50
   2   1  -5   27.23    1.04
   2   1  -5   28.31    1.22
  -2  -1   5   27.70    1.03
   1   1  -5   18.57    0.85
   1   1  -5   18.52    0.69
   1   1  -5   18.24    0.72
  -1  -1   5   18.72    0.70
   0   1  -5  103.29    2.29
   0   1  -5  105.01    2.70
   0   1  -5   97.88    2.42
   0   1  -5  102.08    2.80
  -1   1  -5  113.68    2.39
  -1   1  -5  116.09    3.21
  -1   1  -5  113.84    2.83
   1  -1   5  112.36    2.85
  -2   1  -5   33.90    1.25
   2  -1   5   32.47    1.40
   2  -1   5   31.85    1.18
  -3   1  -5    0.76    0.40
   3  -1   5    0.95    0.55
   3  -1   5    1.99    0.55
  -4   1  -5    1.82    0.60
   4  -1   5    3.70    0.78
   4   0  -5    4.02    0.86
  -4   0   5    3.18    0.45
  -4   0   5    3.06    0.63
   3   0  -5    3.65    0.65
  -3   0   5    3.73    0.38
  -3   0   5    3.78    0.47
   2   0  -5   18.44    0.83
   2   0  -5   17.76    0.66
   2   0  -5   17.59    0.95
  -2   0   5   18.54    0.76
   1   0  -5    0.08    0.19
   1   0  -5    0.25    0.20
   1   0  -5    0.51    0.28
  -1   0   5    0.12    0.14
   0   0  -5    3.01    0.24
   0   0  -5    3.18    0.25
   0   0  -5    2.75    0.35
   0   0   5    3.13    0.25
  -1   0  -5   34.18    1.33
  -1   0  -5   33.64    1.10
   1   0   5   30.99    1.06
  -2   0  -5   37.00    1.39
  -2   0  -5   38.18    1.52
   2   0   5   36.72    1.34
  -3   0  -5   61.01    2.19
   3   0   5   62.27    2.19
   3   0   5   61.52    2.33
  -4   0  -5    5.19    0.91
   4   0   5    4.88    0.83
   4  -1  -5    0.46    0.64
  -4   1   5    1.05    0.32
   3  -1  -5    6.45    0.76
  -3   1   5    6.65    0.44
  -3   1   5    5.89    0.54
   2  -1  -5    6.86    0.70
   2  -1  -5    7.19    0.53
  -2   1   5    7.26    0.44
  -2   1   5    7.81    0.40
   1  -1  -5   21.49    0.98
   1  -1  -5   21.07    0.91
  -1   1   5   21.96    0.66
  -1   1   5   22.28    0.66
   0  -1  -5  198.67    4.17
   0  -1  -5  180.40    4.89
   0   1   5  188.16    4.47
   0   1   5  178.99    3.79
  -1  -1  -5   17.09    0.74
  -1  -1  -5   17.03    0.90
   1   1   5   16.25    0.71
  -2  -1  -5    0.03    0.38
  -2  -1  -5    0.12    0.32
  -3  -1  -5   19.04    1.20
  -3  -1  -5   19.40    1.15
   3   1   5   19.25    1.12
   4  -2  -5    0.73    0.63
  -4   2   5    0.49    0.30
   3  -2  -5   -0.19    0.46
  -3   2   5    0.28    0.20
  -3   2   5    2.16    0.43
   2  -2  -5    0.00    0.35
  -2   2   5    0.14    0.16
  -2   2   5    0.33    0.19
   1  -2  -5    0.20    0.29
   1  -2  -5    0.26    0.29
  -1   2   5   -0.07    0.12
  -1   2   5    0.01    0.11
   0  -2  -5  103.77    3.16
   0  -2  -5  110.87    2.51
   0   2   5  110.48    2.79
   0   2   5  106.25    2.26
  -1  -2  -5   35.12    1.46
  -1  -2  -5   36.01    1.20
   1   2   5   34.05    1.20
  -2  -2  -5  118.75    3.25
  -2  -2  -5  114.74    3.54
   2   2   5  117.74    3.31
  -3  -2  -5    0.08    0.60
  -3  -2  -5   -0.20    0.50
   3   2   5    0.24    0.44
   4  -3  -5    2.76    0.73
  -4   3   5    2.50    0.43
   3  -3  -5   -0.16    0.48
  -3   3   5    1.34    0.27
   2  -3  -5    6.61    0.76
   2  -3  -5    7.52    0.75
  -2   3   5    7.45    0.41
   1  -3  -5   91.14    3.11
   1  -3  -5  104.10    2.98
  -1   3   5  104.12    2.23
   0  -3  -5   -0.13    0.37
   0  -3  -5    0.15    0.17
   0   3   5    0.22    0.10
   0   3   5    0.14    0.19
   1   3   5    0.20    0.24
  -2  -3  -5   56.63    1.93
  -2  -3  -5   55.91    2.13
   2   3   5   55.14    1.94
  -3  -3  -5    2.59    0.66
   3   3   5    3.28    0.66
  -4   4   5    0.15    0.29
   3  -4  -5    2.18    0.66
   3  -4  -5    1.72    0.59
  -3   4   5    2.00    0.29
   2  -4  -5   -0.11    0.52
   2  -4  -5    0.68    0.44
  -2   4   5    0.48    0.18
   1  -4  -5   37.70    1.71
   1  -4  -5   36.06    1.51
  -1   4   5   36.07    0.99
   0  -4  -5   24.04    0.81
   0  -4  -5   27.80    1.43
   0   4   5   25.53    0.70
   0   4   5   25.08    1.02
  -1  -4  -5   79.52    2.78
  -1  -4  -5   80.24    2.25
   1   4   5   80.27    2.37
  -2  -4  -5    2.21    0.65
  -2  -4  -5    1.89    0.50
   2   4   5    2.27    0.55
  -3  -4  -5    0.73    0.62
   3   4   5    0.54    0.54
   4  -5  -5   -0.28    0.80
  -4   5   5   -0.03    0.30
   3  -5  -5    8.06    0.99
   3  -5  -5    5.94    1.14
  -3   5   5    7.14    0.46
   2  -5  -5   18.34    1.11
   2  -5  -5   16.79    1.25
  -2   5   5   16.93    0.66
   1  -5  -5    0.43    0.54
   1  -5  -5    0.56    0.38
  -1   5   5    0.78    0.19
   0  -5  -5    0.19    0.47
   0   5   5    0.33    0.27
   0   5   5   -0.04    0.18
  -1  -5  -5   35.79    1.74
  -1  -5  -5   35.78    1.33
   1   5   5   33.46    1.34
  -2  -5  -5    5.40    0.76
  -2  -5  -5    4.57    0.93
   2   5   5    5.49    0.67
   4  -6  -5    5.27    1.15
  -4   6   5    3.42    0.45
   3  -6  -5    1.60    0.84
   3  -6  -5    1.42    0.69
  -3   6   5    0.84    0.25
   2  -6  -5    5.34    0.99
   2  -6  -5    4.42    0.74
  -2   6   5    4.31    0.36
   1  -6  -5   27.40    1.69
  -1   6   5   26.95    1.09
  -1   6   5   25.92    0.83
   0  -6  -5   19.25    1.37
   0   6   5   20.37    0.76
   0   6   5   20.11    0.95
  -1  -6  -5    3.38    0.90
   1   6   5    3.27    0.50
  -2  -6  -5   -0.41    0.80
   4  -7  -5    3.70    0.95
  -4   7   5    4.10    0.49
   3  -7  -5    4.31    1.24
   3  -7  -5    1.76    0.72
  -3   7   5    1.24    0.29
   2  -7  -5    2.26    0.85
   2  -7  -5    1.10    0.65
  -2   7   5    1.80    0.29
   1  -7  -5    0.28    0.72
  -1   7   5    0.31    0.22
  -1   7   5    0.43    0.33
   0  -7  -5    4.38    1.06
   0   7   5    5.24    0.43
   0   7   5    5.09    0.55
  -1  -7  -5    5.90    1.12
   1   7   5    5.97    0.64
   3  -8  -5    0.96    1.09
   3  -8  -5    1.29    0.74
  -3   8   5    1.39    0.35
   2  -8  -5   14.28    1.17
   2  -8  -5   14.55    1.57
  -2   8   5   13.77    0.66
   1  -8  -5    4.07    1.20
  -1   8   5    2.73    0.61
  -1   8   5    5.05    0.48
   0  -8  -5    1.02    0.89
   0   8   5    1.59    0.47
   1   8   5    0.23    0.47
   2  -9  -5    0.13    1.06
  -2   9   5    0.10    0.33
   1  -9  -5   -0.84    1.06
  -1   9   5   -0.12    0.48
  -1   9   5    0.25    0.39
   0  -9  -5    3.84    1.22
   0   9   5    3.47    0.70
   0 -10   6    1.58    0.55
   0 -10   6   -0.14    1.08
  -1  10  -6    1.14    0.47
   1 -10   6    1.41    0.53
   1 -10   6    1.32    1.03
  -2  10  -6    5.48    0.71
  -2  10  -6    6.58    0.66
   2 -10   6    6.80    1.52
   1   9  -6    2.63    0.63
  -1  -9   6    1.76    0.59
   0   9  -6    0.54    0.40
   0  -9   6    0.16    0.41
   0  -9   6    0.58    0.92
  -1   9  -6    1.39    0.42
  -1   9  -6    1.94    0.49
   1  -9   6    1.63    0.88
  -2   9  -6    0.81    0.43
  -2   9  -6    1.07    0.44
   2  -9   6   -0.58    0.96
   2   8  -6    1.43    0.55
  -2  -8   6   -0.11    0.59
   1   8  -6    2.91    0.49
  -1  -8   6    4.61    0.67
   0   8  -6    4.84    0.53
   0  -8   6    4.70    1.03
   0  -8   6    3.25    0.51
  -1   8  -6   13.10    0.74
  -1   8  -6   11.93    0.76
   1  -8   6   10.85    1.31
  -2   8  -6    4.40    0.53
  -2   8  -6    4.50    0.57
   2  -8   6    6.63    1.22
  -3   8  -6    2.77    0.68
   3  -8   6    4.93    1.35
   2   7  -6    0.46    0.45
  -2  -7   6    0.11    0.51
   1   7  -6    5.78    0.59
  -1  -7   6    6.12    0.59
   0   7  -6   -0.07    0.27
   0  -7   6    0.42    0.62
   0  -7   6    0.53    0.30
  -1   7  -6   -0.15    0.28
  -2   7  -6    0.07    0.32
  -2   7  -6    0.66    0.33
   2  -7   6    1.25    0.78
  -3   7  -6   13.03    0.87
   3  -7   6   11.14    1.35
   3   6  -6    1.41    0.57
  -3  -6   6    1.85    0.65
   2   6  -6   17.63    0.96
  -2  -6   6   17.56    1.06
   1   6  -6    0.54    0.28
  -1  -6   6    0.45    0.31
  -1  -6   6    0.46    0.58
   0   6  -6    6.49    0.48
   0   6  -6    6.10    0.49
   0  -6   6    6.11    0.88
  -1   6  -6    9.81    0.62
  -1   6  -6   10.68    0.58
   1  -6   6    8.92    1.03
  -2   6  -6    2.85    0.50
  -2   6  -6    3.38    0.43
   2  -6   6    2.08    0.73
  -3   6  -6    4.63    0.62
   3  -6   6    3.04    0.90
   3   5  -6    0.46    0.47
   3   5  -6   -0.26    0.61
  -3  -5   6    0.48    0.50
   2   5  -6   23.06    1.10
   2   5  -6   22.67    1.05
  -2  -5   6   21.07    1.12
   1   5  -6    0.61    0.24
  -1  -5   6    0.45    0.27
  -1  -5   6    0.14    0.51
   0   5  -6    4.57    0.42
   0   5  -6    6.02    0.44
   0  -5   6    5.19    0.74
  -1   5  -6    2.85    0.37
  -1   5  -6    3.44    0.36
   1  -5   6    3.29    0.68
  -2   5  -6   14.17    0.80
  -2   5  -6   14.30    0.62
   2  -5   6   14.13    1.11
  -3   5  -6    0.40    0.41
   3  -5   6    1.66    0.79
  -4   5  -6    2.19    0.63
   4   4  -6    1.40    0.78
   4   4  -6    0.31    0.63
  -4  -4   6    0.96    0.61
   3   4  -6   14.69    0.91
   3   4  -6   13.99    1.04
  -3  -4   6   14.60    1.03
   2   4  -6    1.97    0.49
   2   4  -6    2.66    0.60
  -2  -4   6    3.37    0.54
   1   4  -6    2.69    0.38
   1   4  -6    2.51    0.46
  -1  -4   6    1.99    0.36
  -1  -4   6    2.10    0.50
   0   4  -6   17.03    0.68
   0   4  -6   16.80    0.71
   0  -4   6   16.53    0.94
  -1   4  -6    0.09    0.21
  -1   4  -6   -0.08    0.20
   1  -4   6   -0.14    0.37
  -2   4  -6    8.65    0.60
   2  -4   6    7.98    0.85
  -3   4  -6    6.93    0.67
   3  -4   6    6.96    1.02
  -4   4  -6    5.23    0.86
   4  -4   6    2.36    1.05
   4   3  -6    0.25    0.71
  -4  -3   6    0.83    0.60
   3   3  -6   18.63    1.14
   3   3  -6   18.01    0.99
  -3  -3   6   16.42    1.05
   2   3  -6    0.22    0.40
   2   3  -6    0.37    0.28
  -2  -3   6    0.19    0.27
   1   3  -6   12.89    0.63
   1   3  -6   13.44    0.75
  -1  -3   6   13.93    0.69
  -1  -3   6   14.17    0.74
   0   3  -6   15.42    0.65
   0   3  -6   15.61    0.61
   0   3  -6   14.64    0.67
   0  -3   6   15.76    0.84
  -1   3  -6   17.92    0.77
   1  -3   6   16.96    0.62
   1  -3   6   17.85    1.01
  -2   3  -6    0.16    0.29
   2  -3   6   -0.23    0.28
   2  -3   6   -0.15    0.45
  -3   3  -6    0.96    0.37
   3  -3   6    0.93    0.63
   3  -3   6    2.33    0.60
  -4   3  -6    1.84    0.60
   4  -3   6    1.81    0.90
   4   2  -6    1.24    0.69
   4   2  -6    1.63    0.62
  -4  -2   6    0.59    0.57
   3   2  -6    7.31    0.69
   3   2  -6    7.46    0.83
  -3  -2   6    5.84    0.61
   2   2  -6    8.40    0.71
   2   2  -6    9.21    0.63
  -2  -2   6    9.95    0.64
   1   2  -6    3.66    0.38
   1   2  -6    3.53    0.47
  -1  -2   6    2.59    0.35
  -1  -2   6    2.08    0.33
   0   2  -6    0.31    0.25
   0   2  -6    0.21    0.15
   0   2  -6    0.58    0.20
   0  -2   6    0.13    0.28
  -1   2  -6    9.98    0.57
  -1   2  -6   10.74    0.42
   1  -2   6   10.60    0.49
   1  -2   6   11.12    0.81
  -2   2  -6    7.02    0.59
   2  -2   6    8.14    0.54
   2  -2   6    5.23    0.66
  -3   2  -6    9.29    0.77
   3  -2   6    8.93    0.98
   3  -2   6    9.07    0.79
  -4   2  -6    2.11    0.60
   4  -2   6    2.87    0.72
   4  -2   6    1.63    0.84
   4   1  -6    1.40    0.69
  -4  -1   6    1.26    0.38
  -4  -1   6    0.90    0.54
   3   1  -6   -0.21    0.40
   3   1  -6    0.25    0.49
  -3  -1   6    0.29    0.36
   2   1  -6    0.20    0.29
   2   1  -6    0.14    0.36
  -2  -1   6   -0.02    0.25
   1   1  -6   13.44    0.80
   1   1  -6   12.84    0.64
   1   1  -6   13.68    0.64
  -1  -1   6   14.49    0.62
   0   1  -6   55.45    1.40
   0   1  -6   54.81    1.49
   0   1  -6   53.25    1.76
   0  -1   6   54.50    1.49
  -1   1  -6    5.29    0.40
  -1   1  -6    5.25    0.28
  -1   1  -6    4.91    0.55
   1  -1   6    5.38    0.37
  -2   1  -6    4.10    0.52
  -2   1  -6    3.77    0.60
   2  -1   6    4.27    0.45
  -3   1  -6    2.80    0.52
   3  -1   6    3.29    0.82
   3  -1   6    5.04    0.69
  -4   1  -6    1.82    0.65
   4  -1   6    4.44    0.85
   4   0  -6    4.41    0.82
  -4   0   6    4.78    0.51
  -4   0   6    4.82    0.72
   3   0  -6   13.61    1.02
  -3   0   6   12.20    0.64
  -3   0   6   12.45    0.77
   2   0  -6    0.41    0.41
   2   0  -6    0.30    0.32
   2   0  -6    0.81    0.25
  -2   0   6    1.27    0.31
   1   0  -6    5.62    0.54
   1   0  -6    4.94    0.43
   1   0  -6    5.25    0.43
   1   0  -6    5.24    0.30
  -1   0   6    5.38    0.33
   0   0  -6    6.30    0.37
   0   0  -6    7.00    0.38
   0   0  -6    7.84    0.57
   0   0   6    8.07    0.42
  -1   0  -6    0.75    0.35
  -1   0  -6    0.75    0.22
   1   0   6    0.91    0.25
  -2   0  -6   26.70    1.30
  -2   0  -6   28.50    1.18
   2   0   6   27.76    1.14
  -3   0  -6    3.95    0.63
   3   0   6    4.25    0.83
   3   0   6    3.52    0.63
  -4   1   6    0.23    0.33
   3  -1  -6    2.59    0.68
  -3   1   6    2.08    0.33
  -3   1   6    2.29    0.43
   2  -1  -6   13.34    0.73
   2  -1  -6   13.54    0.95
  -2   1   6   14.23    0.61
  -2   1   6   13.95    0.59
   1  -1  -6   72.01    2.30
   1  -1  -6   74.85    2.27
   1  -1  -6   71.57    1.75
  -1   1   6   74.57    1.74
   0  -1  -6    3.38    0.46
   0  -1  -6    2.89    0.27
   0   1   6    2.51    0.30
   0   1   6    2.55    0.18
  -1  -1  -6   19.64    1.04
  -1  -1  -6   18.26    0.79
   1   1   6   17.64    0.79
  -2  -1  -6    5.61    0.58
  -2  -1  -6    6.45    0.72
   2   1   6    7.01    0.60
  -3  -1  -6    0.04    0.61
  -3  -1  -6    0.49    0.51
   3   1   6   -0.32    0.45
   4  -2  -6    3.06    0.76
  -4   2   6    3.63    0.46
   3  -2  -6    1.37    0.60
  -3   2   6    1.49    0.28
   2  -2  -6    0.72    0.42
   2  -2  -6    0.52    0.44
  -2   2   6    0.68    0.22
  -2   2   6    0.37    0.18
   1  -2  -6    6.64    0.60
   1  -2  -6    6.58    0.64
  -1   2   6    5.77    0.32
   0  -2  -6    0.27    0.35
   0  -2  -6   -0.05    0.17
   0   2   6    0.37    0.12
  -1  -2  -6   53.42    2.00
  -1  -2  -6   49.34    1.58
   1   2   6   51.53    1.65
  -2  -2  -6   15.30    0.92
  -2  -2  -6   15.67    1.04
   2   2   6   15.09    0.88
  -3  -2  -6   10.35    0.90
   3   2   6   10.87    0.91
   4  -3  -6   -0.51    0.67
  -4   3   6    0.60    0.32
   3  -3  -6    8.44    0.94
  -3   3   6    7.94    0.48
   2  -3  -6   23.27    1.25
   2  -3  -6   25.03    1.32
  -2   3   6   22.98    0.80
   1  -3  -6    8.85    0.79
   1  -3  -6    8.19    0.75
  -1   3   6    7.71    0.37
   0  -3  -6   17.51    1.06
   0  -3  -6   16.33    0.62
   0   3   6   17.18    0.80
   0   3   6   16.49    0.50
  -1  -3  -6    1.28    0.43
  -1  -3  -6    1.79    0.40
   1   3   6    1.30    0.31
  -2  -3  -6    1.27    0.51
  -2  -3  -6    0.75    0.39
   2   3   6    0.93    0.37
  -3  -3  -6    4.22    0.79
  -3  -3  -6    3.95    0.95
   4  -4  -6    1.40    0.80
  -4   4   6    0.34    0.32
   3  -4  -6    1.44    0.63
   3  -4  -6    0.46    0.65
  -3   4   6    0.31    0.24
   2  -4  -6    1.08    0.57
   2  -4  -6    0.07    0.41
  -2   4   6    0.28    0.19
   1  -4  -6    8.52    0.78
   1  -4  -6    7.62    0.82
  -1   4   6    8.24    0.39
   0  -4  -6   35.21    1.67
   0   4   6   34.22    0.90
   0   4   6   35.83    1.32
  -1  -4  -6   64.80    1.94
  -1  -4  -6   61.36    2.43
   1   4   6   63.97    2.04
  -2  -4  -6   11.70    0.87
  -2  -4  -6   12.40    1.07
   2   4   6    9.75    0.75
   4  -5  -6    4.45    1.13
  -4   5   6    2.90    0.44
   3  -5  -6    4.06    0.93
   3  -5  -6    4.47    0.87
  -3   5   6    4.95    0.42
   2  -5  -6   16.55    1.13
   2  -5  -6   16.40    1.27
  -2   5   6   16.96    0.67
   1  -5  -6    1.27    0.61
  -1   5   6    0.89    0.20
  -1   5   6    0.90    0.29
   0  -5  -6    0.60    0.58
   0   5   6    0.49    0.18
   0   5   6    0.23    0.29
  -1  -5  -6   11.39    0.99
   1   5   6   12.04    0.77
  -2  -5  -6    2.65    0.67
  -2  -5  -6    4.19    0.95
   2   5   6    3.32    0.56
   4  -6  -6    0.86    0.92
  -4   6   6    0.07    0.32
   3  -6  -6   -0.39    0.92
   3  -6  -6   -0.18    0.66
  -3   6   6   -0.13    0.26
   2  -6  -6   10.72    1.19
   2  -6  -6   10.47    1.00
  -2   6   6    9.50    0.50
   1  -6  -6   13.77    1.26
  -1   6   6   15.40    0.58
  -1   6   6   14.12    0.80
   0  -6  -6   72.32    2.99
   0   6   6   74.94    2.32
   0   6   6   73.72    1.87
  -1  -6  -6    4.97    0.96
   1   6   6    2.65    0.52
  -2  -6  -6    0.19    0.74
   3  -7  -6    3.74    1.09
   3  -7  -6    4.85    0.99
  -3   7   6    4.89    0.40
   2  -7  -6   -0.38    0.62
   2  -7  -6    0.15    0.79
  -2   7   6    0.53    0.22
   1  -7  -6    0.50    0.78
  -1   7   6    0.29    0.23
   0  -7  -6   21.30    1.58
   0   7   6   20.83    1.04
  -1  -7  -6    3.14    0.91
   1   7   6    2.62    0.57
   3  -8  -6    1.20    1.10
   3  -8  -6    3.02    0.86
  -3   8   6    1.54    0.36
   2  -8  -6    8.68    1.36
  -2   8   6    6.77    0.49
  -2   8   6    5.80    0.65
   1  -8  -6   31.57    2.14
  -1   8   6   30.84    1.38
  -1   8   6   31.83    1.13
   0  -8  -6   -0.18    0.89
   0   8   6    0.66    0.48
   2  -9  -6    1.14    0.99
  -2   9   6    1.95    0.45
  -2   9   6    0.73    0.53
   1  -9  -6   10.58    1.65
  -1   9   6   11.00    0.86
  -1   9   6   10.42    0.75
   0  10  -7    0.03    0.50
   0 -10   7    0.77    1.20
   0 -10   7    0.18    0.54
  -1  10  -7    0.89    0.43
   1 -10   7    2.14    1.11
   1 -10   7    0.76    0.53
   1   9  -7    5.22    0.73
  -1  -9   7    4.34    0.71
   0   9  -7   14.36    0.86
   0  -9   7   11.39    1.52
   0  -9   7   13.81    0.98
  -1   9  -7    3.17    0.51
  -1   9  -7    2.28    0.52
   1  -9   7    4.09    1.06
  -2   9  -7    5.19    0.59
  -2   9  -7    5.25    0.64
   2  -9   7   10.02    1.51
   2   8  -7    1.42    0.50
  -2  -8   7    0.66    0.61
   1   8  -7    1.09    0.39
  -1  -8   7    0.29    0.40
   0   8  -7    0.14    0.34
   0  -8   7    0.18    0.75
   0  -8   7    0.50    0.38
  -1   8  -7    1.13    0.35
  -1   8  -7    1.56    0.39
   1  -8   7    1.16    0.83
  -2   8  -7   15.25    0.90
  -2   8  -7   15.43    0.84
   2  -8   7   13.18    1.57
  -3   8  -7    3.53    0.73
   3  -8   7    1.81    1.09
   2   7  -7    7.00    0.70
  -2  -7   7    8.10    0.88
   1   7  -7    5.92    0.60
  -1  -7   7    5.33    0.67
   0   7  -7   10.70    0.69
   0   7  -7   10.13    0.68
   0  -7   7   10.57    0.75
   0  -7   7    9.88    1.16
  -1   7  -7    5.67    0.52
  -1   7  -7    5.00    0.53
   1  -7   7    5.64    1.02
  -2   7  -7    2.59    0.46
  -2   7  -7    0.96    0.34
   2  -7   7    0.26    0.75
  -3   7  -7    1.10    0.47
   3  -7   7    2.98    1.08
   3   6  -7    2.93    0.72
  -3  -6   7    0.39    0.56
   2   6  -7    0.74    0.42
  -2  -6   7    1.03    0.44
   1   6  -7    1.13    0.36
  -1  -6   7    0.44    0.32
   0   6  -7   16.15    0.78
   0   6  -7   15.13    0.78
   0  -6   7   15.93    1.14
  -1   6  -7   23.24    1.00
  -1   6  -7   24.15    0.93
   1  -6   7   23.05    1.44
  -2   6  -7   17.71    0.77
  -2   6  -7   17.57    0.93
   2  -6   7   18.67    1.42
  -3   6  -7    0.58    0.47
   3  -6   7    0.59    0.87
   3   5  -7    3.04    0.76
   3   5  -7    4.77    0.70
  -3  -5   7    2.58    0.65
   2   5  -7    1.21    0.36
  -2  -5   7    0.82    0.41
   1   5  -7   10.65    0.67
  -1  -5   7   12.81    0.91
  -1  -5   7   10.41    0.71
   0   5  -7    4.67    0.44
   0   5  -7    4.85    0.46
   0  -5   7    4.20    0.68
  -1   5  -7   11.90    0.67
  -1   5  -7   10.71    0.56
   1  -5   7   10.97    1.00
  -2   5  -7   24.57    1.11
   2  -5   7   24.74    1.56
  -3   5  -7    9.90    0.83
   3  -5   7   11.54    1.22
   3   4  -7    0.41    0.63
   3   4  -7   -0.12    0.45
  -3  -4   7    0.79    0.45
   2   4  -7    1.68    0.40
   2   4  -7    1.37    0.51
  -2  -4   7    0.89    0.39
   1   4  -7   19.61    0.87
   1   4  -7   19.41    0.95
  -1  -4   7   20.70    0.95
  -1  -4   7   20.07    1.00
   0   4  -7   40.49    1.33
   0   4  -7   40.47    1.23
   0  -4   7   41.68    1.64
  -1   4  -7   29.28    0.94
  -1   4  -7   29.89    1.13
   1  -4   7   30.45    1.50
  -2   4  -7    0.26    0.28
   2  -4   7    0.62    0.54
  -3   4  -7    0.23    0.44
   3  -4   7    0.10    0.72
   4   3  -7   -0.40    0.60
   4   3  -7    0.16    0.80
  -4  -3   7   -0.41    0.63
   3   3  -7    3.91    0.84
   3   3  -7    3.56    0.54
  -3  -3   7    2.97    0.64
   2   3  -7    0.78    0.32
   2   3  -7    0.19    0.42
  -2  -3   7    0.35    0.30
   1   3  -7   13.09    0.82
   1   3  -7   14.77    0.71
  -1  -3   7   15.50    0.76
  -1  -3   7   14.51    0.81
   0   3  -7    8.25    0.49
   0   3  -7    8.67    0.48
   0  -3   7    8.31    0.40
   0  -3   7    7.71    0.69
  -1   3  -7   55.79    1.41
  -1   3  -7   55.44    1.70
   1  -3   7   54.69    1.53
   1  -3   7   56.41    2.11
  -2   3  -7   19.65    0.96
   2  -3   7   21.05    0.88
   2  -3   7   20.57    1.31
  -3   3  -7    5.80    0.67
   3  -3   7    5.72    0.99
   3  -3   7    7.58    0.73
   4   2  -7    5.62    1.05
   4   2  -7    6.37    0.87
  -4  -2   7    6.66    0.85
   3   2  -7    0.37    0.43
   3   2  -7   -0.44    0.59
  -3  -2   7    0.05    0.40
   2   2  -7    4.22    0.54
   2   2  -7    5.19    0.71
  -2  -2   7    4.77    0.51
   1   2  -7   62.87    1.77
   1   2  -7   61.70    2.04
  -1  -2   7   62.12    1.79
  -1  -2   7   61.39    1.91
   0   2  -7    5.79    0.44
   0   2  -7    5.70    0.54
   0   2  -7    6.41    0.43
   0  -2   7    6.99    0.37
  -1   2  -7    4.69    0.41
  -1   2  -7    5.21    0.36
   1  -2   7    5.33    0.39
   1  -2   7    5.44    0.64
  -2   2  -7    5.14    0.53
   2  -2   7    6.36    0.52
   2  -2   7    5.11    0.77
  -3   2  -7    6.47    0.67
   3  -2   7    7.84    0.97
   3  -2   7    5.43    0.79
   4   1  -7    5.08    1.03
  -4  -1   7    5.22    0.78
  -4  -1   7    6.51    0.60
   3   1  -7    0.22    0.40
  -3  -1   7    0.16    0.39
   2   1  -7   28.96    1.41
   2   1  -7   28.93    1.16
  -2  -1   7   26.90    1.08
   1   1  -7    0.82    0.20
   1   1  -7   -0.12    0.26
   1   1  -7    0.54    0.26
   1   1  -7    0.16    0.35
   0   1  -7   52.32    1.79
   0   1  -7   49.42    1.36
   0   1  -7   50.95    1.46
   0  -1   7   49.45    1.45
  -1   1  -7   27.25    1.03
  -1   1  -7   27.63    1.27
   1  -1   7   28.59    1.00
  -2   1  -7    3.82    0.66
  -2   1  -7    3.75    0.46
   2  -1   7    4.34    0.52
  -3   1  -7    1.78    0.53
   3  -1   7    2.51    0.60
   3  -1   7    2.03    0.68
   4   0  -7    0.45    0.70
  -4   0   7    0.88    0.34
   3   0  -7    0.85    0.48
  -3   0   7    2.06    0.51
  -3   0   7    1.95    0.38
   2   0  -7   40.58    1.46
   2   0  -7   41.59    1.74
  -2   0   7   41.55    1.23
  -2   0   7   42.01    1.33
   1   0  -7    0.13    0.26
   1   0  -7   -0.24    0.34
   1   0  -7    0.09    0.15
   1   0  -7   -0.03    0.26
   0   0  -7   15.10    0.62
   0   0  -7   14.93    0.84
   0   0   7   14.80    0.66
   0   0   7   14.48    0.48
  -1   0  -7   26.95    1.31
  -1   0  -7   25.73    1.02
   1   0   7   25.82    1.00
  -2   0  -7    9.89    0.76
  -2   0  -7   10.79    0.92
   2   0   7   11.42    0.73
  -3   0  -7    0.78    0.47
   3   0   7    0.75    0.46
   3   0   7    1.64    0.68
   4  -1  -7   -0.04    0.68
  -4   1   7    0.75    0.36
   3  -1  -7   11.47    1.06
  -3   1   7   11.76    0.64
   2  -1  -7   -0.39    0.47
   2  -1  -7   -0.21    0.36
  -2   1   7   -0.05    0.23
  -2   1   7    0.17    0.20
   1  -1  -7   28.88    1.27
   1  -1  -7   29.34    0.87
   1  -1  -7   29.44    1.30
  -1   1   7   28.86    0.87
   0  -1  -7    2.95    0.51
   0  -1  -7    4.00    0.32
   0   1   7    3.91    0.24
   0   1   7    3.22    0.33
  -1  -1  -7    0.53    0.35
  -1  -1  -7    1.10    0.28
   1   1   7    0.79    0.28
  -2  -1  -7    6.59    0.65
  -2  -1  -7    6.97    0.82
   2   1   7    8.18    0.66
  -3  -1  -7    9.34    0.99
  -3  -1  -7    8.30    0.89
   3   1   7    8.79    0.84
   4  -2  -7    2.21    0.74
  -4   2   7    2.75    0.41
   3  -2  -7   10.85    1.09
  -3   2   7   12.37    0.62
   2  -2  -7    1.40    0.45
   2  -2  -7    2.11    0.55
  -2   2   7    1.48    0.24
   1  -2  -7   14.26    0.50
   1  -2  -7   13.87    0.90
   1  -2  -7   14.53    0.97
  -1   2   7   14.99    0.55
   0  -2  -7    9.12    0.77
   0  -2  -7    8.98    0.48
   0   2   7    8.02    0.34
   0   2   7    7.92    0.55
  -1  -2  -7   21.28    0.91
  -1  -2  -7   19.64    1.16
   1   2   7   21.69    0.97
  -2  -2  -7    0.37    0.45
  -2  -2  -7    0.43    0.50
   2   2   7    0.32    0.36
  -3  -2  -7    5.51    1.05
  -3  -2  -7    3.23    0.83
   3   2   7    2.72    0.72
   4  -3  -7    1.83    0.83
  -4   3   7    1.62    0.37
   3  -3  -7    0.84    0.63
  -3   3   7    0.03    0.25
   2  -3  -7   20.79    1.20
   2  -3  -7   21.87    1.27
  -2   3   7   20.04    0.74
   1  -3  -7    0.72    0.40
   1  -3  -7    0.66    0.38
  -1   3   7    0.52    0.17
   0  -3  -7    2.80    0.34
   0  -3  -7    3.37    0.65
   0   3   7    3.11    0.44
   0   3   7    3.39    0.24
  -1  -3  -7   20.49    1.26
  -1  -3  -7   19.55    0.92
   1   3   7   20.00    0.95
  -2  -3  -7    5.72    0.85
  -2  -3  -7    5.29    0.72
   2   3   7    3.39    0.58
  -3  -3  -7    8.61    1.04
  -3  -3  -7    6.42    1.08
   3   3   7    6.91    0.85
   4  -4  -7    2.76    0.89
  -4   4   7    2.43    0.45
   3  -4  -7    1.09    0.67
  -3   4   7    2.17    0.37
   2  -4  -7    6.72    0.82
   2  -4  -7    5.78    0.99
  -2   4   7    6.63    0.41
   1  -4  -7   -0.15    0.55
   1  -4  -7    0.75    0.45
  -1   4   7    0.28    0.18
   0  -4  -7   25.70    1.44
   0   4   7   23.62    1.08
  -1  -4  -7    1.92    0.60
   1   4   7    3.26    0.47
  -2  -4  -7    6.36    0.95
  -2  -4  -7    7.13    0.82
   2   4   7    6.14    0.70
   4  -5  -7    1.46    0.94
  -4   5   7    0.83    0.36
   3  -5  -7    7.79    1.04
   3  -5  -7    9.30    1.25
  -3   5   7    8.40    0.51
   2  -5  -7   -0.15    0.69
   2  -5  -7    0.35    0.55
  -2   5   7    0.10    0.21
   1  -5  -7    4.78    0.81
  -1   5   7    5.65    0.34
  -1   5   7    4.76    0.46
   0  -5  -7   12.71    1.13
   0   5   7   12.01    0.76
  -1  -5  -7   -0.28    0.67
  -2  -5  -7   11.50    1.26
   2   5   7   11.55    0.91
   4  -6  -7    0.47    0.95
   3  -6  -7    1.21    0.71
   3  -6  -7   -0.40    0.87
  -3   6   7    0.67    0.28
   2  -6  -7    0.29    0.58
   2  -6  -7    0.22    0.81
  -2   6   7    0.77    0.25
   1  -6  -7   13.40    1.34
  -1   6   7   13.23    0.81
  -1   6   7   13.00    0.55
   0  -6  -7    0.18    0.69
   0   6   7   -0.11    0.35
  -1  -6  -7    6.74    1.08
   1   6   7    7.34    0.69
   3  -7  -7    0.39    0.79
   3  -7  -7    2.23    1.01
  -3   7   7    0.56    0.30
   2  -7  -7    1.26    0.93
   2  -7  -7    2.07    0.73
   1  -7  -7    2.64    0.89
  -1   7   7    1.87    0.51
  -1   7   7    2.00    0.35
   0  -7  -7    0.20    0.78
  -1  -7  -7    5.72    1.17
   1   7   7    6.19    0.71
   2  -8  -7    6.06    1.39
  -2   8   7    3.81    0.59
  -2   8   7    4.43    0.45
   1  -8  -7    3.10    1.14
  -1   8   7    3.64    0.52
  -1   8   7    2.34    0.65
   0  -8  -7    7.00    1.32
   0   8   7    3.03    0.69
   1   9  -8    2.58    0.61
  -1  -9   8    4.59    0.78
   0   9  -8   18.55    1.04
   0  -9   8   18.93    1.64
   0  -9   8   16.56    1.09
  -1   9  -8    1.92    0.50
  -1   9  -8    0.05    0.45
   1  -9   8    0.60    1.01
  -2   9  -8    0.20    0.49
   2  -9   8   -0.10    0.98
   2   8  -8    1.54    0.62
  -2  -8   8    1.85    0.67
   1   8  -8    2.26    0.53
  -1  -8   8    2.07    0.57
   0   8  -8    6.01    0.58
   0  -8   8    4.43    0.61
   0  -8   8    6.03    1.14
  -1   8  -8    0.05    0.39
  -1   8  -8   -0.11    0.40
   1  -8   8   -0.12    0.87
  -2   8  -8   17.18    0.98
   2  -8   8   17.41    1.71
   2   7  -8    6.47    0.71
  -2  -7   8    6.10    0.75
   1   7  -8   36.36    1.45
  -1  -7   8   37.61    1.59
   0   7  -8    1.30    0.42
   0   7  -8    1.14    0.32
   0  -7   8    2.03    0.77
  -1   7  -8    3.13    0.48
  -1   7  -8    1.31    0.37
   1  -7   8    1.33    0.78
  -2   7  -8    6.09    0.67
   2  -7   8    6.01    1.20
   3  -7   8    1.50    1.06
   3   6  -8    3.43    0.66
  -3  -6   8    1.89    0.60
   2   6  -8    0.71    0.40
  -2  -6   8    0.42    0.47
   1   6  -8    7.57    0.63
  -1  -6   8    7.17    0.65
   0   6  -8   -0.25    0.29
   0   6  -8    0.20    0.33
   0  -6   8    0.37    0.63
  -1   6  -8   41.85    1.50
  -1   6  -8   41.53    1.35
   1  -6   8   40.07    1.98
  -2   6  -8    2.19    0.52
   2  -6   8    1.93    0.79
  -3   6  -8    2.51    0.58
   3  -6   8    2.68    1.05
   3   5  -8   12.97    0.96
  -3  -5   8   12.81    1.07
   2   5  -8   28.27    1.28
  -2  -5   8   31.11    1.41
   1   5  -8    7.46    0.57
  -1  -5   8    9.03    0.71
   0   5  -8    3.90    0.45
   0   5  -8    3.58    0.45
   0  -5   8    5.06    0.71
  -1   5  -8    2.82    0.44
  -1   5  -8    2.61    0.46
   1  -5   8    2.29    0.68
  -2   5  -8    2.70    0.51
   2  -5   8    3.38    0.91
  -3   5  -8    5.38    0.70
   3  -5   8    4.30    1.15
   3   4  -8    3.07    0.68
   3   4  -8    1.63    0.78
  -3  -4   8    2.52    0.70
   2   4  -8    2.15    0.48
   2   4  -8    4.28    0.77
  -2  -4   8    1.73    0.46
   1   4  -8    3.97    0.49
  -1  -4   8    4.62    0.65
  -1  -4   8    4.10    0.45
   0   4  -8   47.62    1.44
   0   4  -8   49.17    1.56
   0  -4   8   48.25    1.91
  -1   4  -8   12.99    0.62
  -1   4  -8   13.08    0.73
   1  -4   8   13.40    1.01
  -2   4  -8   10.99    0.74
   2  -4   8   12.03    1.12
  -3   4  -8    0.30    0.45
   3  -4   8    0.98    0.82
   4   3  -8    8.95    0.99
   4   3  -8   10.27    1.29
  -4  -3   8    9.65    1.04
   3   3  -8   10.85    0.87
   3   3  -8   11.58    1.10
  -3  -3   8   10.62    0.89
   2   3  -8   19.10    1.22
   2   3  -8   22.67    1.04
  -2  -3   8   21.56    1.05
   1   3  -8    0.89    0.31
   1   3  -8    1.27    0.45
  -1  -3   8    1.01    0.38
  -1  -3   8    1.11    0.30
   0   3  -8    0.69    0.29
   0   3  -8    1.59    0.32
   0  -3   8    1.54    0.46
   0  -3   8    1.88    0.29
  -1   3  -8    0.25    0.25
  -1   3  -8    0.48    0.27
   1  -3   8   -0.05    0.45
  -2   3  -8   10.21    0.71
   2  -3   8   11.68    1.05
  -3   3  -8    2.75    0.58
   3  -3   8    2.48    0.78
   4   2  -8    4.75    1.11
   4   2  -8    2.88    0.75
  -4  -2   8    2.58    0.63
   3   2  -8    0.62    0.61
   3   2  -8    0.31    0.47
  -3  -2   8    0.73    0.43
   2   2  -8   15.89    0.89
   2   2  -8   15.17    1.09
  -2  -2   8   13.81    0.82
   1   2  -8   38.97    1.33
   1   2  -8   40.63    1.28
   1   2  -8   38.71    1.54
  -1  -2   8   40.59    1.47
   0   2  -8   48.75    1.40
   0   2  -8   47.95    1.47
   0   2  -8   47.04    1.73
   0  -2   8   47.31    1.41
  -1   2  -8   15.34    0.78
   1  -2   8   17.50    0.73
   1  -2   8   16.06    1.09
  -2   2  -8    1.76    0.43
   2  -2   8    1.47    0.56
   2  -2   8    2.53    0.47
  -3   2  -8    2.09    0.57
   3  -2   8    1.46    0.73
   4   1  -8    2.79    0.90
  -4  -1   8    2.78    0.71
  -4  -1   8    2.59    0.51
   3   1  -8    8.55    0.81
   3   1  -8    9.09    1.04
  -3  -1   8    7.94    0.71
   2   1  -8    0.57    0.39
  -2  -1   8    0.23    0.32
   1   1  -8    3.66    0.36
   1   1  -8    4.01    0.56
   1   1  -8    2.92    0.44
   1   1  -8    3.89    0.45
   0   1  -8   13.42    0.83
   0   1  -8   11.22    0.59
   0   1  -8   12.73    0.61
   0  -1   8   12.60    0.61
  -1   1  -8   27.57    1.34
  -1   1  -8   27.14    1.07
   1  -1   8   25.64    1.00
  -2   1  -8   10.63    0.77
  -2   1  -8    8.76    0.85
   2  -1   8   10.69    0.73
  -3   1  -8    0.09    0.49
   3  -1   8    0.01    0.66
   3  -1   8    0.53    0.49
   4   0  -8    1.20    0.75
  -4   0   8    0.58    0.34
   3   0  -8    7.97    1.04
  -3   0   8    8.48    0.54
  -3   0   8    7.10    0.67
   2   0  -8   32.63    1.60
  -2   0   8   31.47    1.14
  -2   0   8   31.96    1.06
   1   0  -8   33.40    1.05
   1   0  -8   33.64    1.46
   1   0  -8   32.56    1.33
  -1   0   8   34.02    1.00
   0   0  -8   15.89    0.69
   0   0  -8   16.57    0.96
   0   0   8   17.42    0.76
   0   0   8   15.94    0.53
  -1   0  -8    3.03    0.42
  -1   0  -8    3.93    0.64
   1   0   8    2.64    0.38
  -2   0  -8    3.43    0.72
  -2   0  -8    5.25    0.56
   2   0   8    4.27    0.57
  -3   0  -8    0.18    0.51
   3   0   8    0.44    0.71
   3   0   8    1.25    0.52
   4  -1  -8    1.84    0.86
  -4   1   8    0.99    0.34
   3  -1  -8    2.29    0.71
  -3   1   8    2.28    0.37
   2  -1  -8    0.21    0.51
   2  -1  -8   -0.17    0.41
  -2   1   8    0.17    0.22
   1  -1  -8   21.60    1.17
   1  -1  -8   21.87    1.14
  -1   1   8   21.49    0.74
   0  -1  -8   59.54    1.65
   0  -1  -8   59.42    2.17
   0   1   8   59.03    1.38
   0   1   8   58.49    1.82
  -1  -1  -8    8.84    0.61
  -1  -1  -8    9.69    0.83
   1   1   8    8.45    0.61
  -2  -1  -8    0.98    0.57
  -2  -1  -8    0.39    0.44
   2   1   8    0.51    0.36
  -3  -1  -8   -0.06    0.72
  -3  -1  -8    0.13    0.61
   3   1   8    0.29    0.52
   4  -2  -8    0.68    0.85
  -4   2   8    2.37    0.47
   3  -2  -8   16.53    1.30
  -3   2   8   15.78    0.74
   2  -2  -8    3.95    0.68
   2  -2  -8    2.95    0.73
  -2   2   8    3.40    0.34
   1  -2  -8    5.62    0.73
   1  -2  -8    4.39    0.66
  -1   2   8    4.94    0.33
   0  -2  -8    1.07    0.25
   0  -2  -8    0.73    0.45
   0   2   8    0.84    0.30
  -1  -2  -8    5.68    0.58
  -1  -2  -8    5.95    0.78
   1   2   8    6.15    0.56
  -2  -2  -8    5.00    0.69
  -2  -2  -8    4.66    0.88
   2   2   8    4.25    0.60
   4  -3  -8    2.00    0.89
  -4   3   8    1.29    0.36
   3  -3  -8    0.31    0.68
  -3   3   8    0.07    0.27
   2  -3  -8   10.83    1.01
   2  -3  -8   12.59    0.99
  -2   3   8   12.65    0.59
   1  -3  -8   37.80    1.74
   1  -3  -8   37.93    1.75
  -1   3   8   38.83    1.08
   0  -3  -8    2.74    0.71
   0   3   8    2.00    0.44
  -1  -3  -8    0.13    0.39
  -1  -3  -8    0.03    0.46
   1   3   8    0.10    0.27
  -2  -3  -8    1.84    0.53
  -2  -3  -8    1.75    0.66
   2   3   8    2.53    0.55
   4  -4  -8    4.18    1.09
  -4   4   8    4.90    0.49
   3  -4  -8    0.78    0.69
  -3   4   8    0.14    0.28
   2  -4  -8   -0.27    0.55
  -2   4   8    0.16    0.21
   1  -4  -8    3.10    0.82
   1  -4  -8    3.16    0.66
  -1   4   8    3.21    0.32
  -1   4   8    3.39    0.47
   0  -4  -8    7.42    0.91
   0   4   8    7.51    0.64
  -1  -4  -8    5.51    0.91
   1   4   8    5.32    0.55
  -2  -4  -8    0.71    0.72
   2   4   8    1.06    0.46
   4  -5  -8    1.68    0.97
   3  -5  -8    4.51    1.21
   3  -5  -8    7.30    0.97
  -3   5   8    5.44    0.49
   2  -5  -8    8.27    1.00
   2  -5  -8    8.82    1.08
  -2   5   8    8.87    0.50
   1  -5  -8   -0.41    0.67
  -1   5   8    1.57    0.42
  -1   5   8    0.51    0.23
   0  -5  -8    5.55    0.94
   0   5   8    5.94    0.61
  -1  -5  -8    4.10    1.01
   1   5   8    3.85    0.55
   3  -6  -8    0.28    0.96
   3  -6  -8    1.39    0.80
  -3   6   8    1.02    0.30
   2  -6  -8    0.93    0.68
   2  -6  -8    0.48    0.78
  -2   6   8    0.71    0.26
   1  -6  -8    7.76    1.15
  -1   6   8    8.50    0.44
  -1   6   8    7.52    0.65
   0  -6  -8    0.06    0.71
   0   6   8    0.02    0.40
  -1  -6  -8    1.77    0.84
   1   6   8    2.05    0.49
   3  -7  -8   -0.11    0.87
   3  -7  -8   -0.31    1.00
  -3   7   8    0.52    0.33
   2  -7  -8    0.62    0.96
   2  -7  -8    2.03    0.76
  -2   7   8    1.37    0.32
   1  -7  -8    9.30    1.35
  -1   7   8    9.09    0.54
  -1   7   8   10.20    0.81
   0  -7  -8    1.55    0.88
   0   7   8    1.34    0.45
   1  -8  -8    2.55    0.99
   0   9  -9    1.43    0.53
   0  -9   9    2.07    0.60
   0  -9   9    1.69    1.05
  -1   9  -9   16.49    0.99
  -1   9  -9   16.02    0.97
   1  -9   9   13.99    1.70
   1   8  -9    0.47    0.51
  -1  -8   9   -0.40    0.50
   0   8  -9    0.82    0.47
   0  -8   9    0.81    0.41
   0  -8   9    0.87    0.95
  -1   8  -9   18.11    0.99
  -1   8  -9   17.46    1.02
   1  -8   9   17.30    1.60
  -2   8  -9    4.28    0.67
   2  -8   9    4.48    1.36
   2   7  -9    3.63    0.73
  -2  -7   9    3.37    0.75
   1   7  -9    3.94    0.65
  -1  -7   9    3.32    0.57
   0   7  -9   16.18    0.88
   0   7  -9   15.27    0.90
   0  -7   9   15.77    1.35
  -1   7  -9    0.29    0.40
  -1   7  -9    0.18    0.37
   1  -7   9    1.09    0.79
  -2   7  -9    3.37    0.64
   2  -7   9    4.12    1.18
   2   6  -9    3.54    0.65
  -2  -6   9    2.85    0.59
   1   6  -9    4.10    0.60
  -1  -6   9    4.76    0.56
   0   6  -9   18.13    0.90
   0   6  -9   19.27    0.93
   0  -6   9   17.71    1.24
  -1   6  -9   23.91    1.08
  -1   6  -9   22.24    1.01
   1  -6   9   21.24    1.50
  -2   6  -9    6.15    0.63
   2  -6   9    7.41    1.17
  -3   6  -9    0.04    0.49
   3  -6   9   -0.58    1.03
   3   5  -9    1.53    0.59
  -3  -5   9    1.83    0.62
   2   5  -9   12.71    0.86
  -2  -5   9   12.43    0.96
   1   5  -9    2.66    0.56
  -1  -5   9    3.30    0.55
   0   5  -9   -0.14    0.30
   0   5  -9    0.18    0.34
   0  -5   9    0.56    0.59
  -1   5  -9   21.78    0.91
  -1   5  -9   22.80    1.06
   1  -5   9   22.15    1.44
  -2   5  -9    1.05    0.44
   2  -5   9    1.41    0.75
  -3   5  -9    5.25    0.75
   3  -5   9    4.26    1.24
   3   4  -9    6.31    1.07
  -3  -4   9    5.06    0.78
   2   4  -9    8.84    0.76
  -2  -4   9    7.94    0.70
   1   4  -9    8.60    0.66
  -1  -4   9    8.97    0.81
  -1  -4   9    8.52    0.69
   0   4  -9   63.81    1.83
   0   4  -9   61.52    1.92
   0  -4   9   63.96    2.34
  -1   4  -9    2.27    0.45
   1  -4   9    1.59    0.59
  -2   4  -9    0.20    0.40
   2  -4   9    0.68    0.68
  -3   4  -9    0.24    0.51
   3  -4   9    0.76    0.90
   3   3  -9   13.84    1.28
   3   3  -9   15.85    1.01
  -3  -3   9   15.03    1.01
   2   3  -9    0.67    0.43
   2   3  -9    1.12    0.64
  -2  -3   9    1.47    0.38
   1   3  -9    1.31    0.47
   1   3  -9    1.11    0.37
  -1  -3   9    1.06    0.33
  -1  -3   9    1.23    0.45
   0   3  -9   41.82    1.40
   0   3  -9   42.87    1.34
   0  -3   9   41.29    1.73
   0  -3   9   39.74    1.26
  -1   3  -9    1.65    0.42
   1  -3   9    0.87    0.56
  -2   3  -9   18.72    1.01
   2  -3   9   15.32    1.32
  -3   3  -9    4.93    0.73
   3  -3   9    3.22    0.90
  -4  -2   9    0.80    0.44
  -4  -2   9    1.30    0.71
   3   2  -9    3.17    0.61
   3   2  -9    2.57    0.84
  -3  -2   9    3.17    0.62
   2   2  -9    5.60    0.89
   2   2  -9    4.29    0.62
  -2  -2   9    4.84    0.54
   1   2  -9   66.41    1.95
   1   2  -9   61.18    2.20
   1   2  -9   65.17    1.89
   1   2  -9   67.56    2.15
  -1  -2   9   67.48    2.18
   0   2  -9    0.70    0.33
   0   2  -9    0.29    0.22
   0  -2   9    0.19    0.24
  -1   2  -9    2.77    0.58
  -1   2  -9    2.62    0.46
   1  -2   9    2.70    0.73
   1  -2   9    2.84    0.38
  -2   2  -9    2.97    0.55
   2  -2   9    3.46    0.85
   2  -2   9    4.49    0.52
  -3   2  -9   -0.16    0.55
   3  -2   9    0.98    0.57
   3  -2   9   -0.23    0.78
   4   1  -9    7.58    1.27
  -4  -1   9    8.48    0.70
   3   1  -9    4.08    0.75
   3   1  -9    6.57    1.07
  -3  -1   9    5.72    0.66
   2   1  -9   -0.06    0.42
   2   1  -9    0.67    0.56
  -2  -1   9    0.47    0.32
   1   1  -9   13.80    0.83
   1   1  -9   14.47    0.67
   1   1  -9   12.81    0.75
   1   1  -9   13.24    0.94
   0   1  -9    6.16    0.47
   0   1  -9    5.16    0.44
   0  -1   9    5.02    0.42
  -1   1  -9   18.41    0.88
  -1   1  -9   18.37    1.15
   1  -1   9   17.58    0.83
  -2   1  -9    9.14    0.89
  -2   1  -9    8.24    0.68
   2  -1   9    8.55    0.71
  -3   1  -9    6.15    0.79
   3  -1   9    7.58    1.14
   3  -1   9    7.00    0.81
   4   0  -9    1.09    0.94
  -4   0   9   -0.05    0.39
   3   0  -9    7.07    1.04
  -3   0   9    6.74    0.56
   2   0  -9   38.53    1.80
  -2   0   9   37.39    1.31
  -2   0   9   40.11    1.26
   1   0  -9    7.74    0.48
   1   0  -9    9.09    0.85
   1   0  -9    8.52    0.72
  -1   0   9    8.00    0.45
   0   0  -9    3.90    0.65
   0   0  -9    3.30    0.39
   0   0   9    4.40    0.45
   0   0   9    3.60    0.31
  -1   0  -9    0.84    0.45
  -1   0  -9    0.60    0.32
   1   0   9    0.78    0.32
  -2   0  -9   -0.25    0.43
  -2   0  -9    0.19    0.50
   2   0   9   -0.08    0.38
  -3   0  -9    0.41    0.56
   3   0   9    0.10    0.56
   3   0   9    0.81    0.83
   4  -1  -9    5.05    1.21
  -4   1   9    5.77    0.53
   3  -1  -9   -0.05    0.71
  -3   1   9    0.38    0.32
   2  -1  -9    0.54    0.47
   2  -1  -9   -0.22    0.56
  -2   1   9    0.54    0.26
   1  -1  -9    1.01    0.46
   1  -1  -9    1.31    0.52
  -1   1   9    0.63    0.21
   0  -1  -9   10.38    0.84
   0  -1  -9   10.12    0.59
   0   1   9   11.20    0.68
  -1  -1  -9   14.48    0.80
  -1  -1  -9   15.50    1.09
   1   1   9   15.19    0.83
  -2  -1  -9    7.19    0.72
  -2  -1  -9    4.34    0.82
   2   1   9    5.28    0.64
   4  -2  -9    5.10    1.18
  -4   2   9    6.06    0.59
   3  -2  -9   17.25    1.41
  -3   2   9   17.41    0.79
   2  -2  -9   13.83    1.00
   2  -2  -9   15.61    1.18
  -2   2   9   14.04    0.65
   1  -2  -9    4.41    0.79
   1  -2  -9    6.47    0.79
  -1   2   9    5.46    0.39
   0  -2  -9    0.61    0.43
   0   2   9    1.46    0.43
  -1  -2  -9   -0.22    0.39
  -1  -2  -9   -0.18    0.54
   1   2   9    0.31    0.29
  -2  -2  -9    1.29    0.62
  -2  -2  -9    0.61    0.54
   2   2   9    0.78    0.42
   4  -3  -9    0.30    0.97
  -4   3   9   -0.07    0.33
   3  -3  -9    1.42    0.73
  -3   3   9    0.74    0.30
   2  -3  -9    0.70    0.59
  -2   3   9    0.21    0.24
   1  -3  -9   17.62    1.23
   1  -3  -9   16.01    1.17
  -1   3   9   16.86    0.64
   0  -3  -9   14.48    1.13
   0   3   9   14.82    0.87
  -1  -3  -9    6.86    0.91
   1   3   9    7.62    0.65
  -2  -3  -9    0.80    0.71
  -2  -3  -9    1.24    0.59
   3  -4  -9    4.87    1.00
  -3   4   9    3.66    0.45
   2  -4  -9    3.96    0.89
   2  -4  -9    4.56    0.86
  -2   4   9    4.44    0.40
   1  -4  -9    0.32    0.62
  -1   4   9   -0.12    0.21
  -1   4   9    0.07    0.30
   0  -4  -9    0.09    0.60
   0   4   9   -0.06    0.35
  -1  -4  -9    1.54    0.71
   1   4   9    1.46    0.43
   3  -5  -9    0.65    0.79
  -3   5   9    0.86    0.33
   2  -5  -9   16.53    1.29
   2  -5  -9   15.97    1.38
  -2   5   9   16.64    0.70
   1  -5  -9    5.80    0.99
  -1   5   9    5.19    0.36
  -1   5   9    3.99    0.57
   0  -5  -9   11.61    1.20
   0   5   9   10.22    0.78
  -1  -5  -9    0.90    0.75
   1   5   9    0.25    0.41
   3  -6  -9    1.39    0.96
   3  -6  -9    1.00    0.86
  -3   6   9    1.17    0.33
   2  -6  -9    0.31    0.80
   2  -6  -9    1.46    0.74
  -2   6   9    1.03    0.29
   1  -6  -9    0.55    0.83
  -1   6   9   -0.01    0.41
   0  -6  -9    7.53    1.15
   0   6   9    6.88    0.70
   2  -7  -9    1.48    0.96
  -2   7   9    2.19    0.36
   1  -7  -9    3.01    0.98
  -1   7   9    2.20    0.57
   1   8 -10    0.87    0.56
  -1  -8  10    0.59    0.50
   0   8 -10    2.41    0.58
   0  -8  10    2.30    0.55
   0  -8  10    2.88    1.07
  -1   8 -10    1.16    0.56
  -1   8 -10    1.28    0.49
   1  -8  10   -0.45    1.00
   2   7 -10    2.89    0.65
  -2  -7  10    3.08    0.67
   1   7 -10    0.90    0.47
  -1  -7  10    0.92    0.44
   0   7 -10   18.64    1.02
   0   7 -10   17.51    0.96
   0  -7  10   17.82    1.54
  -1   7 -10    0.36    0.46
  -1   7 -10    0.35    0.41
   1  -7  10   -0.08    0.83
   2   6 -10   -0.27    0.51
  -2  -6  10    0.43    0.53
   1   6 -10    3.77    0.67
  -1  -6  10    5.01    0.68
   0   6 -10    8.76    0.64
   0   6 -10    8.06    0.70
   0  -6  10    9.64    1.08
   1  -6  10    0.97    0.76
  -2   6 -10   14.51    0.95
   2  -6  10   11.81    1.31
   3   5 -10    2.78    0.71
  -3  -5  10    2.71    0.74
   2   5 -10    1.23    0.51
  -2  -5  10    0.77    0.48
   1   5 -10   30.60    1.32
  -1  -5  10   31.08    1.35
   0   5 -10    0.58    0.40
   0   5 -10    0.05    0.33
   0  -5  10   -0.43    0.59
  -1   5 -10   -0.08    0.33
   1  -5  10   -0.15    0.68
  -2   5 -10    7.59    0.75
   2  -5  10    8.82    1.14
  -3  -4  10   -0.28    0.58
   2   4 -10   -0.26    0.40
  -2  -4  10    0.48    0.43
   1   4 -10   19.21    1.03
  -1  -4  10   21.31    1.07
   0   4 -10    0.05    0.37
   0   4 -10    0.87    0.29
   0  -4  10    0.69    0.54
  -1   4 -10   35.80    1.44
   1  -4  10   37.64    1.88
  -2   4 -10    2.02    0.48
   2  -4  10    2.28    0.73
   3   3 -10    1.30    0.89
   3   3 -10    1.91    0.53
  -3  -3  10    0.65    0.53
   2   3 -10   13.85    1.23
   2   3 -10   15.00    0.99
  -2  -3  10   16.03    0.93
   1   3 -10   -0.25    0.37
   1   3 -10   -0.16    0.28
  -1  -3  10    0.15    0.48
  -1  -3  10   -0.02    0.32
   0   3 -10    2.63    0.50
   0   3 -10    2.81    0.44
   0  -3  10    3.50    0.71
  -1   3 -10   21.97    1.04
   1  -3  10   23.15    1.43
  -2   3 -10    0.44    0.43
   3   2 -10    1.73    0.82
   3   2 -10    0.83    0.57
  -3  -2  10    2.07    0.54
   2   2 -10   13.24    0.90
   2   2 -10   13.87    1.20
  -2  -2  10   12.94    0.81
   1   2 -10   16.24    0.88
   1   2 -10   15.37    0.76
   1   2 -10   14.06    1.05
   1   2 -10   14.14    0.90
  -1  -2  10   15.19    1.00
   0   2 -10   23.92    0.97
   0   2 -10   24.91    1.28
   0   2 -10   23.87    0.99
   0  -2  10   23.55    0.97
  -1   2 -10    3.13    0.50
   1  -2  10    2.26    0.66
   1  -2  10    3.56    0.45
  -2   2 -10    0.32    0.43
   2  -2  10    0.25    0.43
   2  -2  10    0.18    0.65
   3   1 -10    1.88    0.82
  -3  -1  10    2.50    0.48
   2   1 -10    1.34    0.49
   2   1 -10    1.09    0.63
   1   1 -10   26.90    1.43
   1   1 -10   24.51    1.10
   1   1 -10   24.90    0.98
   1   1 -10   25.21    1.25
   0   1 -10   16.80    1.07
   0   1 -10   17.11    0.81
   0  -1  10   17.29    0.83
  -1   1 -10   12.50    0.76
  -1   1 -10   12.94    1.06
   1  -1  10   13.64    0.75
  -2   1 -10    5.09    0.92
  -2   1 -10    3.91    0.56
   2  -1  10    4.99    0.68
   3   0 -10    2.87    0.89
  -3   0  10    3.20    0.49
   2   0 -10   17.95    1.25
  -2   0  10   18.09    0.79
   1   0 -10    2.36    0.57
   1   0 -10    3.31    0.75
   1   0 -10    3.00    0.37
  -1   0  10    3.39    0.35
   0   0 -10    2.61    0.44
   0   0 -10    2.22    0.58
   0   0  10    2.18    0.46
  -1   0 -10    2.32    0.63
  -1   0 -10    1.95    0.47
   1   0  10    2.47    0.44
  -2   0 -10    0.07    0.47
  -2   0 -10    0.10    0.63
   2   0  10    1.11    0.47
   4  -1 -10    0.65    0.99
  -4   1  10    0.13    0.40
   3  -1 -10    0.37    0.78
  -3   1  10   -0.20    0.34
   2  -1 -10   22.04    1.42
   2  -1 -10   24.08    1.19
  -2   1  10   22.15    0.90
   1  -1 -10    6.48    0.76
   1  -1 -10    3.09    0.77
  -1   1  10    4.40    0.37
   0  -1 -10   24.56    0.97
   0  -1 -10   25.71    1.43
   0   1  10   23.47    1.11
  -1  -1 -10    5.99    0.93
  -1  -1 -10    6.42    0.60
   1   1  10    6.27    0.59
  -2  -1 -10   12.69    0.97
  -2  -1 -10   12.03    1.25
   2   1  10   11.97    0.89
   3  -2 -10    9.22    1.22
  -3   2  10    9.09    0.61
   2  -2 -10    0.81    0.60
   2  -2 -10    0.05    0.64
  -2   2  10    0.83    0.27
   1  -2 -10    0.37    0.56
   1  -2 -10   -0.35    0.56
  -1   2  10    0.01    0.22
   0  -2 -10    2.95    0.75
   0   2  10    3.70    0.53
  -1  -2 -10    1.30    0.65
   1   2  10    1.05    0.40
  -2  -2 -10    5.48    0.80
  -2  -2 -10    8.40    1.14
   2   2  10    5.37    0.70
   3  -3 -10    2.83    0.89
  -3   3  10    4.76    0.50
   2  -3 -10    0.34    0.66
   2  -3 -10    0.60    0.61
  -2   3  10    0.40    0.25
   1  -3 -10    9.00    1.04
  -1   3  10   10.57    0.73
  -1   3  10    9.76    0.51
   0  -3 -10    5.64    0.94
   0   3  10    5.43    0.63
  -1  -3 -10    6.03    0.98
   1   3  10    7.51    0.65
   3  -4 -10    0.78    0.80
  -3   4  10    1.66    0.43
   2  -4 -10    0.47    0.69
  -2   4  10    0.20    0.26
   1  -4 -10    0.01    0.69
  -1   4  10    0.66    0.37
   0  -4 -10    0.65    0.66
   0   4  10    1.05    0.45
  -1  -4 -10    2.91    0.86
   1   4  10    2.73    0.58
   3  -5 -10   -0.18    0.84
  -3   5  10   -0.13    0.34
   2  -5 -10    3.71    0.93
   2  -5 -10    2.58    0.81
  -2   5  10    3.53    0.41
   1  -5 -10    4.49    1.05
  -1   5  10    5.07    0.63
   0  -5 -10    4.32    1.07
   0   5  10    3.51    0.60
   2  -6 -10    0.14    0.80
   2  -6 -10   -0.55    0.97
   1  -6 -10    0.86    0.94
  -1   6  10    0.45    0.47
   0   8 -11    0.13    0.59
   0  -8  11    0.79    0.52
   1   7 -11    3.25    0.74
  -1  -7  11    2.46    0.68
   0   7 -11    0.62    0.43
  -1   7 -11    1.04    0.47
   1  -7  11   -0.25    0.91
   2   6 -11    2.78    0.67
  -2  -6  11    1.00    0.60
   1   6 -11    0.91    0.52
  -1  -6  11    0.54    0.44
   0   6 -11    0.62    0.48
   0   6 -11    0.55    0.38
   0  -6  11    0.22    0.81
  -1   6 -11    0.28    0.42
   1  -6  11    0.70    0.85
   2  -6  11   -0.31    1.01
   2   5 -11    4.32    0.72
  -2  -5  11    1.06    0.53
   1   5 -11    0.41    0.47
  -1  -5  11    0.76    0.44
   0   5 -11    0.00    0.37
   0   5 -11    0.75    0.49
   0  -5  11    0.69    0.67
  -1   5 -11    1.79    0.46
   1  -5  11    1.11    0.79
  -2   5 -11    0.09    0.45
   2  -5  11   -0.05    0.91
   3   4 -11    0.63    0.56
  -3  -4  11   -0.19    0.56
   2   4 -11    5.23    0.73
  -2  -4  11    5.57    0.63
  -1  -4  11    0.07    0.36
   0   4 -11    1.59    0.47
   0   4 -11    1.88    0.41
   0  -4  11    1.46    0.63
  -1   4 -11    2.19    0.47
   1  -4  11    0.68    0.71
  -2   4 -11    4.84    0.63
   2  -4  11    3.97    1.08
   3   3 -11    1.30    0.63
   3   3 -11    0.68    0.98
  -3  -3  11    0.17    0.58
   2   3 -11    8.29    0.82
  -2  -3  11    5.90    0.68
   1   3 -11    0.35    0.46
   1   3 -11   -0.05    0.32
  -1  -3  11   -0.13    0.36
  -1  -3  11    1.19    0.58
   0   3 -11    9.48    0.68
   0  -3  11    9.98    0.99
  -1   3 -11    0.12    0.39
   1  -3  11    0.19    0.63
  -2   3 -11    0.34    0.48
   2  -3  11    1.72    0.81
   3   2 -11    6.94    1.18
  -3  -2  11    5.84    0.78
   2   2 -11    2.05    0.53
   2   2 -11    1.39    0.70
  -2  -2  11    3.04    0.55
   1   2 -11    5.05    0.67
   1   2 -11    2.84    0.68
   1   2 -11    3.99    0.81
   1   2 -11    3.59    0.47
  -1  -2  11    4.37    0.84
   0   2 -11   22.17    1.28
   0   2 -11   21.17    0.97
   0  -2  11   22.05    1.00
  -1   2 -11    3.58    0.48
   1  -2  11    2.39    0.78
  -2   2 -11    0.32    0.50
   3   1 -11    9.55    1.24
  -3  -1  11    9.82    0.71
   2   1 -11    0.97    0.54
   2   1 -11   -0.53    0.67
  -2  -1  11    0.40    0.28
   1   1 -11   12.21    0.86
   1   1 -11   10.67    0.64
   1   1 -11   10.20    1.07
   1   1 -11   10.16    0.95
   0   1 -11    4.01    0.49
   0   1 -11    6.37    0.81
   0  -1  11    5.07    0.56
  -1   1 -11    0.24    0.39
  -1   1 -11    0.54    0.52
   1  -1  11    0.71    0.36
  -2   1 -11    7.09    1.02
  -2   1 -11    5.26    0.74
   2  -1  11    5.54    0.77
   2  -1  11    4.85    1.11
   3   0 -11    2.83    0.88
  -3   0  11    2.37    0.52
   2   0 -11    0.63    0.67
  -2   0  11    0.25    0.31
   1   0 -11   35.80    1.71
   1   0 -11   34.63    1.76
  -1   0  11   37.00    1.14
   0   0 -11    2.89    0.80
   0   0 -11    2.38    0.46
   0   0  11    2.97    0.50
  -1   0 -11    0.40    0.41
   1   0  11    0.00    0.38
  -2   0 -11    1.52    0.55
  -2   0 -11    3.46    0.95
   2   0  11    2.99    0.64
   3  -1 -11    1.17    0.84
  -3   1  11   -0.18    0.37
   2  -1 -11   -0.26    0.68
  -2   1  11   -0.14    0.29
   1  -1 -11    6.84    0.90
   1  -1 -11    7.60    1.02
  -1   1  11    6.71    0.47
   0  -1 -11    0.64    0.52
  -1  -1 -11    6.65    1.00
  -1  -1 -11    6.60    0.72
   1   1  11    6.80    0.66
   3  -2 -11    1.41    0.84
  -3   2  11    0.23    0.32
   2  -2 -11   14.89    1.35
   2  -2 -11   16.03    1.21
  -2   2  11   15.97    0.74
   1  -2 -11    5.53    0.92
  -1   2  11    5.12    0.59
   0  -2 -11   -0.07    0.56
   0   2  11    0.76    0.41
  -1  -2 -11    1.29    0.71
   1   2  11    0.57    0.40
   3  -3 -11    3.23    0.91
  -3   3  11    1.83    0.47
   2  -3 -11    5.32    1.14
   2  -3 -11    4.18    0.99
  -2   3  11    5.10    0.47
   1  -3 -11    2.29    0.75
  -1   3  11    1.36    0.41
   0   3  11    5.03    0.60
  -1  -3 -11   11.33    1.27
   1   3  11   12.49    0.89
   3  -4 -11    2.65    0.92
  -3   4  11    3.37    0.50
   2  -4 -11    1.72    0.82
   2  -4 -11    1.39    0.77
  -2   4  11    1.73    0.39
   1  -4 -11    2.25    0.76
  -1   4  11    0.88    0.43
   0  -4 -11    0.50    0.78
   0   4  11    0.60    0.45
   2  -5 -11    2.04    0.96
   2  -5 -11    2.43    0.91
  -2   5  11    2.27    0.45
   1  -5 -11    3.40    0.99
  -1   5  11    3.15    0.63
   0   7 -12   11.04    0.85
   0   7 -12    9.14    0.94
   0  -7  12   12.59    1.39
   1   6 -12   -0.02    0.58
  -1  -6  12    0.98    0.50
   0   6 -12   -0.25    0.43
   0   6 -12   -0.30    0.55
   0  -6  12    2.25    0.87
  -1   6 -12    0.68    0.48
   1  -6  12    0.14    0.93
   2   5 -12    6.96    0.88
  -2  -5  12    9.27    0.91
   1   5 -12    3.08    0.75
  -1  -5  12    5.59    0.74
   0   5 -12    5.75    0.63
   0  -5  12    6.56    1.08
  -1   5 -12    2.22    0.54
   1  -5  12    1.73    0.88
   2   4 -12    1.63    0.62
  -2  -4  12    2.50    0.68
   1   4 -12    0.07    0.53
  -1  -4  12    0.88    0.44
   0   4 -12    1.27    0.37
   0  -4  12    1.40    0.71
  -1   4 -12   -0.02    0.41
   1  -4  12    0.95    0.78
  -2  -3  12    0.71    0.50
   1   3 -12    3.84    0.71
   1   3 -12    6.42    0.61
  -1  -3  12    6.51    0.67
   0   3 -12    0.97    0.39
   0  -3  12    1.27    0.65
  -1   3 -12    2.02    0.49
   1  -3  12    0.32    0.71
   3   2 -12    1.93    1.06
   2   2 -12    1.20    0.82
  -2  -2  12    0.91    0.51
   1   2 -12    1.97    0.58
   1   2 -12    0.37    0.37
   1   2 -12    0.17    0.66
  -1  -2  12   -0.21    0.67
   0   2 -12    1.27    0.40
   0   2 -12    0.36    0.61
   0  -2  12    0.46    0.67
  -1   2 -12   13.61    0.90
   1  -2  12   12.92    1.36
   3   1 -12    0.12    1.01
  -3  -1  12    1.01    0.43
   2   1 -12    0.97    0.79
  -2  -1  12    0.62    0.36
   1   1 -12    3.29    0.95
   1   1 -12    3.79    0.84
   1   1 -12    1.85    0.40
  -1  -1  12    3.04    0.49
   0   1 -12   -0.29    0.55
   0   1 -12    0.66    0.36
   0  -1  12    0.81    0.42
  -1   1 -12    1.38    0.66
  -1   1 -12    1.30    0.49
   1  -1  12    1.76    0.45
   3   0 -12    1.98    0.94
   2   0 -12    0.81    0.79
  -2   0  12    1.86    0.48
   1   0 -12   -0.10    0.67
  -1   0  12    0.08    0.37
   0   0 -12    6.86    0.98
   0   0  12    6.60    0.66
  -1   0 -12    6.58    0.70
  -1   0 -12    6.37    1.06
   1   0  12    6.25    0.68
   3  -1 -12    4.45    1.15
   2  -1 -12    5.57    1.11
  -2   1  12    7.31    0.58
   1  -1 -12    0.13    0.66
  -1   1  12    0.59    0.37
   0  -1 -12   -0.03    0.67
   0   1  12   -0.31    0.41
  -1  -1 -12    5.24    1.07
   1   1  12    4.77    0.63
   3  -2 -12    1.59    0.95
  -3   2  12    1.73    0.43
   2  -2 -12    2.53    0.88
  -2   2  12    1.77    0.44
   1  -2 -12    1.67    0.76
  -1   2  12    1.80    0.50
   0  -2 -12    4.92    1.02
   0   2  12    5.18    0.70
  -1  -2 -12    1.39    0.84
   1   2  12    0.92    0.47
   2  -3 -12   -0.29    0.87
   2  -3 -12    0.66    0.84
  -2   3  12    0.81    0.33
   1  -3 -12   -0.15    0.78
  -1   3  12    0.60    0.47
   0  -3 -12    5.35    0.99
   0   3  12    6.39    0.73
   2  -4 -12    1.60    0.90
   2  -4 -12    2.48    0.91
  -2   4  12    0.78    0.35
   1  -4 -12    3.47    0.89
  -1   4  12    2.91    0.66
   1   5 -13    8.43    0.87
  -1  -5  13    7.46    0.80
   0   5 -13    9.39    0.81
   0  -5  13    9.85    1.31
   1   4 -13    1.80    0.64
  -1  -4  13    1.32    0.53
   0   4 -13   -0.31    0.40
   0  -4  13    0.76    0.79
  -1   4 -13    9.32    0.80
   1  -4  13    9.34    1.30
   2   3 -13   10.40    0.99
  -2  -3  13    8.35    0.89
   1   3 -13   11.77    0.96
  -1  -3  13   13.09    0.92
   0   3 -13    7.55    0.68
   0  -3  13    8.79    1.13
  -1   3 -13    0.27    0.51
   1  -3  13    1.02    0.92
   2   2 -13    4.93    1.02
   1   2 -13    3.53    0.58
   0   2 -13    6.58    0.68
   0  -2  13    6.63    1.16
  -1   2 -13    3.43    0.68
   1  -2  13    5.20    1.20
   2   1 -13   13.15    1.32
  -2  -1  13   13.06    0.80
   1   1 -13    1.16    0.67
  -1  -1  13    1.50    0.46
   0   1 -13    2.49    0.76
   0  -1  13    2.50    0.66
  -1   1 -13    0.12    0.78
  -1   1 -13    0.25    0.51
  -2   0  13    7.35    0.66
   1   0 -13    1.35    0.74
  -1   0  13    1.63    0.45
   0   0 -13   14.62    1.32
   0   0  13   13.80    0.94
   2  -1 -13    1.23    0.92
  -2   1  13    0.11    0.37
   1  -1 -13    2.61    0.84
  -1   1  13    2.03    0.53
   0  -1 -13    0.26    0.82
   0   1  13    1.33    0.52
   2  -2 -13    0.91    0.90
  -2   2  13    0.15    0.39
   1  -2 -13   11.71    1.29
  -1   2  13   11.25    0.89
   1   1 -14   13.89    1.27
  -1  -1  14   16.51    0.99
   0   0   0    0.00    0.00
;
_shelx_hkl_checksum     13545
_shelx_res_file
;
TITL 10038m in P-1
CELL 0.71073   4.1782   9.2362  11.8197  98.190  98.571 102.360
ZERR    2.00   0.0017   0.0038   0.0048   0.005   0.005   0.005
LATT  1
SFAC C H N O S
UNIT 12 22 2 6 2
TEMP -100
REM the temperature is very likely -100 deg. C even though there are
REM contradictions in related files.
L.S. 8
BOND $H
FMAP 2
PLAN 5
ACTA
CONF
LIST 4
EQIV $1 -x+1, -y+1, -z+1
HTAB N1 S1_$1
SIZE 0.5 0.1 0.05
WGHT    0.034300    0.149000
FVAR       0.31475
S1    5    0.086101    0.300316    0.462932    11.00000    0.03656    0.03119 =
         0.02320    0.00448   -0.00007    0.00063
O1    4    0.037144    0.253833    0.676935    11.00000    0.03069    0.02851 =
         0.02584    0.00369    0.00245   -0.00402
O2    4    0.513086    0.406382    0.854051    11.00000    0.04041    0.03414 =
         0.02413    0.01026    0.00312   -0.00317
O3    4    0.802520    0.615213    0.804085    11.00000    0.03879    0.02857 =
         0.02284    0.00538   -0.00217   -0.00642
N1    3    0.430628    0.454076    0.665875    11.00000    0.03484    0.02710 =
         0.02292    0.00816    0.00180   -0.00339
AFIX  43
H1A   2    0.509069    0.521134    0.624700    11.00000   -1.20000
AFIX   0
C1    1    0.182247    0.334032    0.606632    11.00000    0.02418    0.02291 =
         0.02809    0.00477    0.00235    0.00526
C2    1    0.575502    0.483535    0.783765    11.00000    0.03021    0.02899 =
         0.02225    0.00373    0.00565    0.00641
C3    1   -0.216353    0.115764    0.625222    11.00000    0.02961    0.02445 =
         0.03254    0.00271    0.00228    0.00044
AFIX  23
H3A   2   -0.118810    0.043519    0.579720    11.00000   -1.20000
H3B   2   -0.400450    0.138119    0.572839    11.00000   -1.20000
AFIX   0
C4    1   -0.342211    0.051480    0.724162    11.00000    0.03856    0.03771 =
         0.04057    0.01207    0.00637   -0.00136
AFIX 137
H4A   2   -0.515130   -0.041673    0.693556    11.00000   -1.50000
H4B   2   -0.436269    0.124516    0.768682    11.00000   -1.50000
H4C   2   -0.157570    0.029541    0.774973    11.00000   -1.50000
AFIX   0
C5    1    0.998004    0.659714    0.922212    11.00000    0.03165    0.03274 =
         0.02023    0.00472   -0.00207    0.00041
AFIX  23
H5A   2    1.131657    0.586163    0.938924    11.00000   -1.20000
H5B   2    0.849351    0.664687    0.979777    11.00000   -1.20000
AFIX   0
C6    1    1.222285    0.812325    0.927853    11.00000    0.04465    0.03563 =
         0.03370    0.00548   -0.00326   -0.00404
AFIX 137
H6A   2    1.367811    0.844698    1.004486    11.00000   -1.50000
H6B   2    1.086539    0.884985    0.915275    11.00000   -1.50000
H6C   2    1.358758    0.806811    0.867475    11.00000   -1.50000
AFIX   0
HKLF 4
REM  10038m in P-1
REM R1 =  0.0401 for    1194 Fo > 4sig(Fo)  and  0.0604 for all    1518 data
REM    102 parameters refined using      0 restraints
END
WGHT      0.0343      0.1488
REM Highest difference peak  0.247,  deepest hole -0.245,  1-sigma level  0.052
Q1    1   0.0436  0.3396  0.5383  11.00000  0.05    0.25
Q2    1   0.1625  0.4206  0.4800  11.00000  0.05    0.19
Q3    1  -0.5415  0.2527  0.7440  11.00000  0.05    0.18
Q4    1   0.8722  0.5897  0.9768  11.00000  0.05    0.17
Q5    1   1.3297  0.9650  1.1058  11.00000  0.05    0.16
;
_shelx_res_checksum     95057
_shelxl_version_number     2014/6
data_New_Global_Publ_Block
_journal_date_recd_electronic     2015-07-26
_journal_date_accepted     2015-09-10
_journal_name_full     'Acta Crystallographica, Section E'
_journal_year     2015
_journal_volume     71
_journal_issue     10
_journal_page_first     o782
_journal_page_last     o783
_journal_paper_category     HO
_journal_paper_doi     10.1107/S2056989015016989
_journal_coeditor_code     LD2135
_publ_contact_author_name     'George Barany'
_publ_contact_author_address
;
Department of Chemistry
University of Minnesota
Minneapolis, MN
55455
USA
;
_publ_contact_author_email     'barany@umn.edu'
_publ_contact_author_fax     612-626-7541
_publ_contact_author_phone     612-625-1028
_publ_section_title
;
Crystal structure of <i>O</i>-ethyl <i>N</i>-(ethoxycarbonyl)thiocarbamate
;
loop_
    _publ_author_name
    _publ_author_footnote
    _publ_author_address
    'Henley, Matthew J.' .
;
Department of Chemistry
University of Minnesota
Minneapolis,
MN 55455
USA
;
    'Schrader, Alex M.' .
;
Department of Chemistry, University of Minnesota, Minneapolis, MN 55455,
USA
;
    'Young Jr, Victor G.' .
;
Department of Chemistry, University of Minnesota, Minneapolis, MN 55455,
USA
;
    'Barany, George' .
;
Department of Chemistry
University of Minnesota
Minneapolis,
MN 55455
USA
;
