# Supplementary material for: Crystal structure of O-ethyl N-(eth­oxy­carbon­yl)thio­carbamate
Source: Acta Crystallogr E Crystallogr Commun. 2015 Sep 26;71(Pt 10):o782–3. doi: 10.1107/S2056989015016989 (PMC4647380; doi:10.1107/S2056989015016989)
Supplement: Supplementary file 2 [file e-71-0o782-Isup2.hkl]

data_I                                                                          
_shelx_title ' 10038m in P-1'                                                   
_shelx_refln_list_code          4                                               
_shelx_F_calc_maximum      104.29                                               
_exptl_crystal_F_000       188.00                                               
_reflns_d_resolution_high  0.8382                                               
                                                                                
loop_                                                                           
 _space_group_symop_operation_xyz                                               
 'x, y, z'                                                                      
 '-x, -y, -z'                                                                   
                                                                                
_cell_length_a     4.1782                                                       
_cell_length_b     9.2362                                                       
_cell_length_c    11.8197                                                       
_cell_angle_alpha  98.190                                                       
_cell_angle_beta   98.571                                                       
_cell_angle_gamma 102.360                                                       
                                                                                
_shelx_F_squared_multiplier     1.000                                           
                                                                                
loop_                                                                           
 _refln_index_h                                                                 
 _refln_index_k                                                                 
 _refln_index_l                                                                 
 _refln_F_squared_calc                                                          
 _refln_F_squared_meas                                                          
 _refln_F_squared_sigma                                                         
 _refln_observed_status                                                         
   1   0   0        292.21        298.08         4.20 o                         
   2   0   0        260.33        252.55         4.30 o                         
   3   0   0         55.82         56.31         2.82 o                         
   4   0   0          2.71         -1.14         3.39 o                         
  -4   1   0         26.79         26.95         5.15 o                         
  -3   1   0        498.40        506.67         7.96 o                         
  -2   1   0         31.21         24.84         1.85 o                         
  -1   1   0        366.05        383.80         5.06 o                         
   0   1   0       1596.25       1538.26        17.42 o                         
   1   1   0         16.20         17.90         0.92 o                         
   2   1   0       1652.48       1646.70        24.17 o                         
   3   1   0         32.55         24.13         2.46 o                         
   4   1   0         40.53         37.82         4.83 o                         
  -4   2   0          2.08         -1.87         3.39 o                         
  -3   2   0         30.76         27.62         1.98 o                         
  -2   2   0        350.46        361.46         5.64 o                         
  -1   2   0      10876.60       9761.92       135.00 o                         
   0   2   0        152.94        162.22         2.52 o                         
   1   2   0         63.05         50.62         2.52 o                         
   2   2   0        114.56        121.00         3.05 o                         
   3   2   0          5.69         -0.73         2.75 o                         
   4   2   0          4.93          4.41         3.72 o                         
  -4   3   0         82.67         88.58         3.70 o                         
  -3   3   0         89.97         91.05         2.99 o                         
  -2   3   0          9.03          7.20         1.07 o                         
  -1   3   0        687.01        680.31         8.58 o                         
   0   3   0        429.30        422.88         5.75 o                         
   1   3   0       1448.02       1501.34        17.92 o                         
   2   3   0        125.63        125.26         3.35 o                         
   3   3   0         90.74         74.19        12.01 o                         
   4   3   0         20.72         21.43         4.54 o                         
  -4   4   0          1.49          3.82         2.21 o                         
  -3   4   0        239.48        248.84         5.12 o                         
  -2   4   0       1016.82       1030.36        13.15 o                         
  -1   4   0        181.54        176.02         3.22 o                         
   0   4   0         22.30         24.39         1.37 o                         
   1   4   0         40.51         45.68         1.99 o                         
   2   4   0         23.23         16.38         1.95 o                         
   3   4   0          3.85         -2.07         3.39 o                         
   4   4   0         41.85         45.29         6.42 o                         
  -4   5   0         40.90         38.92         3.10 o                         
  -3   5   0          0.22          3.01         1.59 o                         
  -2   5   0         75.00         74.87         2.40 o                         
  -1   5   0        397.66        418.96         7.25 o                         
   0   5   0        132.88        138.94         3.12 o                         
   1   5   0        124.13        118.63         3.32 o                         
   2   5   0         35.66         34.34         2.78 o                         
   3   5   0         34.23         38.46         4.74 o                         
  -4   6   0         72.65         68.12        14.84 o                         
  -3   6   0        130.80        133.28         4.65 o                         
  -2   6   0         43.43         39.11         2.64 o                         
  -1   6   0          0.89          2.01         1.05 o                         
   0   6   0          1.95          2.61         1.33 o                         
   1   6   0         75.71         69.59         5.99 o                         
   2   6   0          0.02         -0.64         2.26 o                         
   3   6   0         86.06         95.55         6.60 o                         
  -4   7   0          4.80          1.31         3.13 o                         
  -3   7   0          3.21         -0.63         2.33 o                         
  -2   7   0        102.00        105.78         4.87 o                         
  -1   7   0         23.96         22.22         2.30 o                         
   0   7   0         24.93         18.00         2.66 o                         
   1   7   0         12.49         10.73         2.21 o                         
   2   7   0          4.88          2.12         2.66 o                         
  -4   8   0         31.51         39.35        10.19 o                         
  -3   8   0          6.08          4.58         2.44 o                         
  -2   8   0          7.93          9.65         2.80 o                         
  -1   8   0          0.51          4.71         2.31 o                         
   0   8   0         21.58         17.44         2.81 o                         
   1   8   0         11.37         17.86         6.49 o                         
   2   8   0         38.78         41.08         8.88 o                         
  -3   9   0         30.60         30.59        10.50 o                         
  -2   9   0         20.25         25.60         4.17 o                         
  -1   9   0          0.79         21.70         9.79 o                         
   0   9   0          5.02         10.24         3.30 o                         
   1   9   0          5.69         12.84         3.79 o                         
  -2  10   0          0.93          4.84         8.18 o                         
  -1  10   0          4.66          2.52        10.80 o                         
   0  10   0         19.34         19.68         4.11 o                         
   0 -10   1         19.37         27.25        11.81 o                         
   1 -10   1        115.92        117.47        13.63 o                         
   2 -10   1          1.76         -1.41        10.80 o                         
   3 -10   1          2.02         -9.39        12.72 o                         
  -1  -9   1         59.29         54.31         4.53 o                         
   0  -9   1         62.00         63.69         5.26 o                         
   1  -9   1        120.45        113.64         7.32 o                         
   2  -9   1         50.71         45.94         6.06 o                         
   3  -9   1         61.99         63.60        14.18 o                         
  -2  -8   1         11.97         22.32         4.44 o                         
  -1  -8   1         70.72         81.83         4.50 o                         
   0  -8   1         72.52         70.26         3.76 o                         
   1  -8   1          0.91         -0.50         6.66 o                         
   2  -8   1          4.12          3.52         6.01 o                         
   3  -8   1         19.01         16.33         3.44 o                         
   4  -8   1          7.26          0.73         3.79 o                         
  -2  -7   1        117.27        113.39         4.77 o                         
  -1  -7   1         26.99         29.92         6.03 o                         
   0  -7   1        119.71        120.21         4.30 o                         
   1  -7   1        152.35        142.03         8.42 o                         
   2  -7   1         75.00         76.59         8.92 o                         
   3  -7   1          0.20          1.41         2.42 o                         
   4  -7   1         24.48         18.83         3.86 o                         
  -3  -6   1         11.25          9.66         4.53 o                         
  -2  -6   1         87.60         92.17         4.16 o                         
  -1  -6   1         47.63         56.80         3.15 o                         
   0  -6   1         47.00         47.95         2.68 o                         
   1  -6   1         79.18         76.10         2.28 o                         
   2  -6   1         35.51         37.11         2.96 o                         
   3  -6   1         44.63         47.03         5.71 o                         
   4  -6   1         39.62         47.13         8.88 o                         
  -3  -5   1         81.96         67.66         5.76 o                         
  -2  -5   1         28.11         22.11         2.59 o                         
  -1  -5   1         82.55         85.05         3.90 o                         
   0  -5   1         80.01         78.07         2.26 o                         
   1  -5   1        118.23        116.34         3.22 o                         
   2  -5   1         46.59         47.77         2.11 o                         
   3  -5   1        100.42        105.64         3.32 o                         
   4  -5   1          1.47          0.02         3.33 o                         
  -4  -4   1         31.11         45.19        22.11 o                         
  -3  -4   1         38.25         34.50         4.16 o                         
  -2  -4   1        117.03        121.74         4.04 o                         
  -1  -4   1        310.58        368.91         6.06 o                         
   0  -4   1        166.92        175.41         3.21 o                         
   1  -4   1         83.13         80.38         2.09 o                         
   2  -4   1         28.09         25.59         1.88 o                         
   3  -4   1        177.31        180.19         4.19 o                         
   4  -4   1         29.18         37.98         4.80 o                         
  -4  -3   1         16.48         16.85         4.46 o                         
  -3  -3   1         17.60          7.29         2.75 o                         
  -2  -3   1        115.90        113.71         3.74 o                         
  -1  -3   1         30.58         40.48         1.79 o                         
   0  -3   1        891.68        882.19        10.71 o                         
   1  -3   1        464.57        473.49         6.34 o                         
   2  -3   1        113.65        116.16         2.71 o                         
   3  -3   1         70.05         76.74         2.96 o                         
   4  -3   1         47.73         44.63         4.56 o                         
  -4  -2   1         13.35         14.35         3.69 o                         
  -3  -2   1        122.50        115.95         4.45 o                         
  -2  -2   1        143.63        158.70         3.45 o                         
  -1  -2   1         13.69         13.06         1.06 o                         
   0  -2   1         62.23         73.55         1.40 o                         
   1  -2   1          9.98         14.65         1.18 o                         
   2  -2   1        822.43        836.33        10.81 o                         
   3  -2   1          8.83          9.58         1.49 o                         
   4  -2   1          1.92          0.94         3.46 o                         
  -4  -1   1          1.62          4.96         3.63 o                         
  -3  -1   1        103.07        105.10         4.25 o                         
  -2  -1   1          0.74          2.29         0.99 o                         
  -1  -1   1       1276.41       1327.49        17.53 o                         
   0  -1   1        317.55        304.64         4.95 o                         
   1  -1   1        130.47        115.69         2.01 o                         
   2  -1   1        391.36        418.86         6.23 o                         
   3  -1   1        137.66        133.93         3.47 o                         
   4  -1   1        115.25        115.12         7.77 o                         
  -4   0   1         24.35         24.28         4.55 o                         
  -3   0   1          0.45          2.25         1.49 o                         
  -2   0   1         39.04         37.25         1.53 o                         
  -1   0   1          7.78         10.13         0.96 o                         
   0   0   1        482.67        461.02         5.61 o                         
   1   0   1       1502.18       1523.15        17.30 o                         
   2   0   1          5.90          4.33         0.96 o                         
   3   0   1          2.19          2.85         1.36 o                         
   4   0   1         59.17         59.18        12.37 o                         
  -4   1   1         23.67         21.46         3.68 o                         
  -3   1   1        115.21        117.80         3.31 o                         
  -2   1   1        158.70        158.83         3.24 o                         
  -1   1   1        410.76        398.15         7.53 o                         
   0   1   1         90.33         85.89         1.77 o                         
   1   1   1        154.13        156.83         2.69 o                         
   2   1   1        718.84        745.57        10.14 o                         
   3   1   1        157.24        167.54         6.74 o                         
   4   1   1          2.29          3.90         3.46 o                         
  -4   2   1          9.20          5.78         3.24 o                         
  -3   2   1        105.16        106.00         8.60 o                         
  -2   2   1         14.92         10.88         1.69 o                         
  -1   2   1       4051.20       3948.78        43.38 o                         
   0   2   1        598.85        597.19         8.03 o                         
   1   2   1        194.19        203.24         3.49 o                         
   2   2   1         52.16         57.94         3.04 o                         
   3   2   1         28.07         27.09         3.89 o                         
   4   2   1         21.68         21.54         4.43 o                         
  -4   3   1        102.07         98.76         4.08 o                         
  -3   3   1         10.86          9.05         1.89 o                         
  -2   3   1        401.94        408.27         6.30 o                         
  -1   3   1        348.88        356.84         5.41 o                         
   0   3   1         15.21         18.22         1.33 o                         
   1   3   1       2564.67       2604.25        29.64 o                         
   2   3   1         74.49         78.61         2.75 o                         
   3   3   1          8.65          2.73         3.18 o                         
   4   3   1          4.56          2.50         8.08 o                         
  -4   4   1         38.38         34.88         4.60 o                         
  -3   4   1         38.34         40.48         2.28 o                         
  -2   4   1       2187.78       2277.61        26.66 o                         
  -1   4   1        109.89        105.32         2.45 o                         
   0   4   1        361.56        367.36         5.59 o                         
   1   4   1         99.18        109.49         3.26 o                         
   2   4   1         12.77         16.78         1.93 o                         
   3   4   1         22.07         34.06         6.21 o                         
  -4   5   1          3.55          2.53         4.14 o                         
  -3   5   1         44.24         40.02         4.60 o                         
  -2   5   1        166.63        175.15         3.71 o                         
  -1   5   1         81.11         74.25         2.20 o                         
   0   5   1       2200.56       2313.59        26.88 o                         
   1   5   1         87.86         88.69         2.90 o                         
   2   5   1         27.52         31.11         2.78 o                         
   3   5   1          9.67          9.81         3.82 o                         
  -4   6   1         45.70         44.15         3.57 o                         
  -3   6   1        595.14        610.42        14.71 o                         
  -2   6   1         71.68         73.03         3.82 o                         
  -1   6   1         39.22         38.47         2.43 o                         
   0   6   1         77.40         82.34         2.72 o                         
   1   6   1          5.60          7.91         1.91 o                         
   2   6   1          5.63         11.40         7.42 o                         
   3   6   1         28.80         29.32         5.26 o                         
  -4   7   1          0.03          8.48         3.03 o                         
  -3   7   1         37.79         38.74         3.25 o                         
  -2   7   1        101.20         99.00         6.62 o                         
  -1   7   1        630.58        633.50        11.37 o                         
   0   7   1        116.57        115.10         3.48 o                         
   1   7   1         20.31         16.45         2.38 o                         
   2   7   1         37.41         16.69         5.35 o                         
  -4   8   1        106.21         97.41         6.06 o                         
  -3   8   1         12.63         30.08        10.50 o                         
  -2   8   1          2.40          2.28         5.00 o                         
  -1   8   1         36.62         38.00         3.99 o                         
   0   8   1          5.17          3.75         6.36 o                         
   1   8   1          0.05          0.19         2.28 o                         
   2   8   1         82.80         78.40        11.76 o                         
  -3   9   1         35.03         33.79         4.40 o                         
  -2   9   1        154.21        163.73        13.22 o                         
  -1   9   1         43.82         46.68         4.34 o                         
   0   9   1         11.00         16.92         3.45 o                         
   1   9   1         26.04         35.50         7.57 o                         
  -2  10   1         22.32          8.66         5.25 o                         
  -1  10   1          3.68          9.41         3.61 o                         
   0  10   1          0.35          7.67        11.10 o                         
   1 -11   2         18.05         34.93         6.16 o                         
  -1 -10   2          0.08         15.04         4.64 o                         
   0 -10   2         54.76         49.77        13.42 o                         
   1 -10   2        124.97        139.85        15.85 o                         
   2 -10   2         43.41         52.74         8.38 o                         
  -1  -9   2         21.02         20.27         4.54 o                         
   0  -9   2        132.93        132.35         5.44 o                         
   1  -9   2          0.30          1.82         3.18 o                         
   2  -9   2          5.53          8.68         3.13 o                         
   3  -9   2         32.16         46.12         4.93 o                         
  -2  -8   2         13.62         19.31         5.35 o                         
  -1  -8   2         59.61         68.76         4.38 o                         
   0  -8   2        465.91        474.14        10.01 o                         
   1  -8   2        123.77        114.06         4.40 o                         
   2  -8   2         49.24         37.06         3.70 o                         
   3  -8   2         17.63         11.72         3.72 o                         
   4  -8   2          0.85         -7.67        11.51 o                         
  -3  -7   2         39.17         41.30         6.48 o                         
  -2  -7   2         47.02         42.53         5.23 o                         
  -1  -7   2        237.42        249.89         6.81 o                         
   0  -7   2         79.31         77.10         3.48 o                         
   1  -7   2         33.24         27.49         2.24 o                         
   2  -7   2        188.69        206.26         5.54 o                         
   3  -7   2         16.14         19.37         2.76 o                         
   4  -7   2          0.49         17.66        10.09 o                         
  -3  -6   2          9.10         18.61        14.89 o                         
  -2  -6   2        108.39        110.90         4.50 o                         
  -1  -6   2        562.63        564.86        19.39 o                         
   0  -6   2        291.91        286.67         5.59 o                         
   1  -6   2        108.15        105.64         3.38 o                         
   2  -6   2        110.71        113.10         3.74 o                         
   3  -6   2          0.03         -0.41         3.43 o                         
   4  -6   2          0.48          4.34         4.85 o                         
  -3  -5   2        103.63         94.91         8.43 o                         
  -2  -5   2        123.33        123.43         4.45 o                         
  -1  -5   2        226.56        232.07         4.87 o                         
   0  -5   2        365.81        356.32         6.08 o                         
   1  -5   2        340.21        352.27         6.59 o                         
   2  -5   2         45.23         40.65         2.01 o                         
   3  -5   2          7.20          4.00         1.45 o                         
   4  -5   2          3.45          4.28         3.60 o                         
  -4  -4   2          0.63          5.30         4.63 o                         
  -3  -4   2        101.42         98.42         5.68 o                         
  -2  -4   2        229.34        251.61         6.10 o                         
  -1  -4   2        320.03        319.02         5.55 o                         
   0  -4   2         28.06         32.47         1.78 o                         
   1  -4   2        355.53        364.65        10.68 o                         
   2  -4   2         50.22         44.93         1.87 o                         
   3  -4   2          0.03          0.66         1.37 o                         
   4  -4   2         30.81         31.54         4.07 o                         
  -4  -3   2        107.29        100.95         7.10 o                         
  -3  -3   2         60.50         54.66         3.56 o                         
  -2  -3   2        263.64        276.84         8.60 o                         
  -1  -3   2        907.11        906.05        11.62 o                         
   0  -3   2        441.34        413.00         5.60 o                         
   1  -3   2          0.31          1.20         0.62 o                         
   2  -3   2        179.28        180.94         3.52 o                         
   3  -3   2         34.58         30.04         2.34 o                         
   4  -3   2          2.11          6.46         5.45 o                         
  -4  -2   2         36.92         37.60         4.85 o                         
  -3  -2   2         97.15         89.82         3.95 o                         
  -2  -2   2         15.08          9.87         1.52 o                         
  -1  -2   2          2.74          1.93         0.73 o                         
   0  -2   2       1096.26       1053.76        12.39 o                         
   1  -2   2        152.45        154.75         2.68 o                         
   2  -2   2         18.57         18.00         1.20 o                         
   3  -2   2        108.26        103.26         2.94 o                         
   4  -2   2          8.79          4.49         3.43 o                         
  -4  -1   2         55.46         57.14         5.74 o                         
  -3  -1   2        191.61        199.89         5.71 o                         
  -2  -1   2        141.45        134.90         3.84 o                         
  -1  -1   2        539.03        508.63         7.77 o                         
   0  -1   2       1608.69       1451.20        16.35 o                         
   1  -1   2        758.03        764.45         9.20 o                         
   2  -1   2         29.10         27.80         1.39 o                         
   3  -1   2         22.44         22.75         2.75 o                         
   4  -1   2         21.83         21.43         4.03 o                         
  -4   0   2         65.02         63.36         3.68 o                         
  -3   0   2         11.04         12.14         1.81 o                         
  -2   0   2         25.53         22.05         2.10 o                         
  -1   0   2       1221.53       1198.78        14.28 o                         
   0   0   2         40.88         35.92         1.13 o                         
   1   0   2       1208.48       1219.48        17.27 o                         
   2   0   2         51.26         48.46         1.69 o                         
   3   0   2         10.69         15.21         2.96 o                         
   4   0   2          9.82         -3.63         4.74 o                         
  -4   1   2         84.71         91.67         7.93 o                         
  -3   1   2          5.14          4.53         1.48 o                         
  -2   1   2        413.73        428.11         6.44 o                         
  -1   1   2       3210.26       3129.45        44.75 o                         
   0   1   2        780.67        695.75        13.96 o                         
   1   1   2         75.83         72.60         2.36 o                         
   2   1   2          4.32          2.77         1.50 o                         
   3   1   2        254.86        234.35         6.60 o                         
   4   1   2        177.92        156.35         7.84 o                         
  -4   2   2          2.45          1.13         2.06 o                         
  -3   2   2         11.41         12.70         1.68 o                         
  -2   2   2        327.90        313.29         5.23 o                         
  -1   2   2        449.06        440.61        12.75 o                         
   0   2   2       2065.06       1890.21        56.49 o                         
   1   2   2         42.88         50.17         1.61 o                         
   2   2   2         16.39         17.84         1.61 o                         
   3   2   2         30.16         32.84         3.96 o                         
   4   2   2         52.10         54.25         7.97 o                         
  -4   3   2         15.70         10.62         3.25 o                         
  -3   3   2        124.58        125.30         3.58 o                         
  -2   3   2        484.41        500.09         7.37 o                         
  -1   3   2         79.14         82.48         1.89 o                         
   0   3   2        110.63         99.24         2.50 o                         
   1   3   2          0.28          0.79         2.04 o                         
   2   3   2        636.80        655.96        12.12 o                         
   3   3   2        175.48        164.28         7.42 o                         
   4   3   2         15.52         15.09         8.88 o                         
  -4   4   2          0.74          1.53         2.48 o                         
  -3   4   2         20.94         21.55         3.31 o                         
  -2   4   2          5.21          7.38         2.03 o                         
  -1   4   2        504.57        465.40         6.58 o                         
   0   4   2          5.56         10.24         1.82 o                         
   1   4   2         73.15         87.87         2.62 o                         
   2   4   2        135.37        142.93         5.15 o                         
   3   4   2        128.74        129.01         9.14 o                         
  -4   5   2         22.41         29.03         8.38 o                         
  -3   5   2          5.65          4.02         1.90 o                         
  -2   5   2         53.09         54.37         2.80 o                         
  -1   5   2         10.76         11.63         2.08 o                         
   0   5   2        108.64        106.16         2.81 o                         
   1   5   2        315.75        335.58         7.39 o                         
   2   5   2        113.65         99.16         7.13 o                         
   3   5   2          3.55          2.96         3.96 o                         
  -4   6   2          1.74          2.74         7.52 o                         
  -3   6   2         55.04         40.87         4.88 o                         
  -2   6   2         68.11         55.82         5.78 o                         
  -1   6   2         49.41         48.99         2.46 o                         
   0   6   2         69.82         69.02         2.51 o                         
   1   6   2         44.31         40.74         2.92 o                         
   2   6   2        187.85        181.69         6.52 o                         
   3   6   2         29.14         49.16         8.48 o                         
  -4   7   2          2.31          1.41        11.71 o                         
  -3   7   2         26.60         28.27         7.00 o                         
  -2   7   2          0.53          3.01         1.80 o                         
  -1   7   2        217.07        221.12         5.71 o                         
   0   7   2         72.52         75.59         3.41 o                         
   1   7   2         66.51         59.74         3.23 o                         
  -4   8   2         54.42         45.66        13.37 o                         
  -3   8   2         20.31         24.15         7.67 o                         
  -2   8   2         27.21         32.02         7.37 o                         
  -1   8   2         21.70         17.33         3.30 o                         
   0   8   2          5.45          6.91         2.49 o                         
   1   8   2        111.09        115.26         4.92 o                         
   2   8   2         11.41          6.36         5.96 o                         
  -3   9   2          4.61          6.62         2.84 o                         
  -2   9   2        121.03        127.65         6.52 o                         
  -1   9   2         34.59         35.81         7.52 o                         
   0   9   2         18.29         28.73         4.64 o                         
   1   9   2          1.51         27.66        11.20 o                         
  -2  10   2          3.02          2.05         4.02 o                         
  -1  10   2          1.39          1.21         5.35 o                         
   0  10   2         22.77         31.98         6.21 o                         
  -1 -10   3          1.10          5.10         4.17 o                         
   0 -10   3        233.50        239.06         7.74 o                         
   1 -10   3          7.82         -1.51         3.44 o                         
   2 -10   3         25.33         28.14        14.08 o                         
  -1  -9   3         45.00         43.48         4.85 o                         
   0  -9   3         28.02         23.64         3.18 o                         
   1  -9   3         18.63         15.08         2.90 o                         
   2  -9   3         74.16         76.83         5.44 o                         
   3  -9   3         18.80         14.51         8.73 o                         
  -2  -8   3          0.03          6.16         4.54 o                         
  -1  -8   3        343.70        373.42         9.23 o                         
   0  -8   3         22.56         24.26         2.93 o                         
   1  -8   3         54.32         63.72         8.24 o                         
   2  -8   3          1.37          3.02         1.99 o                         
   3  -8   3          2.80          3.53         7.97 o                         
  -3  -7   3         50.01         62.02         6.59 o                         
  -2  -7   3         13.44          9.36         4.09 o                         
  -1  -7   3          3.42          5.31         2.32 o                         
   0  -7   3         67.87         67.86         3.67 o                         
   1  -7   3         78.42         78.47         5.32 o                         
   2  -7   3         81.64         75.21         3.31 o                         
   3  -7   3         46.14         49.10         3.91 o                         
   4  -7   3         18.01         19.96         4.54 o                         
  -3  -6   3         12.06          6.94         3.30 o                         
  -2  -6   3        283.30        284.46         7.24 o                         
  -1  -6   3        240.47        258.44         5.55 o                         
   0  -6   3         76.76         76.01         3.71 o                         
   1  -6   3        108.50        109.62         3.58 o                         
   2  -6   3          1.62          1.23         1.52 o                         
   3  -6   3          2.55          2.26         3.28 o                         
   4  -6   3         17.91         15.65         4.81 o                         
  -3  -5   3          3.03          7.70         3.39 o                         
  -2  -5   3        114.24        115.37         6.30 o                         
  -1  -5   3         64.06         67.82         2.67 o                         
   0  -5   3         16.24         16.24         2.59 o                         
   1  -5   3        527.99        547.25         9.35 o                         
   2  -5   3         95.30         96.24         2.91 o                         
   3  -5   3         43.23         41.52         3.43 o                         
   4  -5   3         25.64         23.01         5.65 o                         
  -4  -4   3         21.04         13.71         7.72 o                         
  -3  -4   3        239.19        232.01         6.69 o                         
  -2  -4   3        540.62        561.87        10.42 o                         
  -1  -4   3        206.52        210.09         4.27 o                         
   0  -4   3        519.54        516.45         8.06 o                         
   1  -4   3         10.46         11.85         1.16 o                         
   2  -4   3         74.99         77.13         2.47 o                         
   3  -4   3         29.90         35.70         2.19 o                         
   4  -4   3         10.06         14.96         3.59 o                         
  -4  -3   3          5.22          7.81         4.18 o                         
  -3  -3   3         69.03         73.57         3.84 o                         
  -2  -3   3         13.86         20.15         2.79 o                         
  -1  -3   3         90.72         91.91         2.50 o                         
   0  -3   3       1259.03       1291.61        15.31 o                         
   1  -3   3        462.63        448.26         6.23 o                         
   2  -3   3         75.24         76.26         2.86 o                         
   3  -3   3         60.68         60.65         3.55 o                         
   4  -3   3         13.11         16.09         3.81 o                         
  -4  -2   3        156.91        154.29         4.85 o                         
  -3  -2   3        309.53        321.70         7.73 o                         
  -2  -2   3        515.94        519.59         9.33 o                         
  -1  -2   3        500.85        520.07         7.14 o                         
   0  -2   3         28.73         36.57         1.18 o                         
   1  -2   3        109.17        116.90         2.28 o                         
   2  -2   3          0.14          1.31         0.76 o                         
   3  -2   3         30.40         27.10         3.30 o                         
   4  -2   3         12.88         12.62         4.95 o                         
  -4  -1   3         10.56          8.18         2.43 o                         
  -3  -1   3          3.81          4.45         1.96 o                         
  -2  -1   3        451.99        458.62         8.40 o                         
  -1  -1   3       1092.24       1082.22        13.40 o                         
   0  -1   3       1995.89       2011.61        35.88 o                         
   1  -1   3          3.85          4.36         1.09 o                         
   2  -1   3          7.00          6.02         0.88 o                         
   3  -1   3         14.53         14.02         2.47 o                         
   4  -1   3         10.10         11.41         5.05 o                         
  -4   0   3         97.22        102.46         4.41 o                         
  -3   0   3        236.79        236.86         5.72 o                         
  -2   0   3         40.59         37.19         1.89 o                         
  -1   0   3        232.28        231.30         3.75 o                         
   0   0   3         21.50         30.47         1.01 o                         
   1   0   3        153.21        150.37         4.17 o                         
   2   0   3        143.90        126.83         2.56 o                         
   3   0   3          0.10         -0.25         2.67 o                         
   4   0   3         15.73         20.40         8.53 o                         
  -4   1   3         30.82         30.53         2.91 o                         
  -3   1   3        190.61        186.04         4.95 o                         
  -2   1   3        437.05        437.86         6.67 o                         
  -1   1   3        750.21        784.96         9.83 o                         
   0   1   3          8.94         10.88         0.86 o                         
   1   1   3         66.26         57.97         2.20 o                         
   2   1   3          5.14          3.64         1.78 o                         
   3   1   3         37.67         32.54         3.24 o                         
   4   1   3         71.35         60.45         6.66 o                         
  -4   2   3         21.21         18.91         2.84 o                         
  -3   2   3         13.78         12.38         1.75 o                         
  -2   2   3        407.19        399.43         7.49 o                         
  -1   2   3         26.83         27.23         1.58 o                         
   0   2   3          0.19          0.62         0.48 o                         
   1   2   3        168.72        153.78         3.66 o                         
   2   2   3          0.34         -0.65         1.72 o                         
   3   2   3        110.50        110.15         6.13 o                         
   4   2   3         14.91         19.72         6.56 o                         
  -4   3   3         26.90         35.29         3.37 o                         
  -3   3   3        192.02        191.16         4.49 o                         
  -2   3   3         12.62         14.54         2.16 o                         
  -1   3   3         11.40          9.98         1.14 o                         
   0   3   3          5.34          6.90         0.79 o                         
   1   3   3         14.03         16.33         1.41 o                         
   2   3   3          3.88          4.99         2.02 o                         
   3   3   3        201.56        207.03         8.52 o                         
  -4   4   3         11.86         10.93         2.73 o                         
  -3   4   3        242.60        248.91         6.97 o                         
  -2   4   3         20.03         18.68         1.51 o                         
  -1   4   3        177.17        174.14         4.31 o                         
   0   4   3          1.41          0.22         0.89 o                         
   1   4   3         10.65          8.96         1.89 o                         
   2   4   3         86.76         72.98         4.40 o                         
   3   4   3         16.22         13.83         4.03 o                         
  -4   5   3         46.65         52.14         7.87 o                         
  -3   5   3         97.15         97.11         4.19 o                         
  -2   5   3          0.21          2.16         1.68 o                         
  -1   5   3         68.70         70.64         2.88 o                         
   0   5   3         48.90         48.42         2.04 o                         
   1   5   3        253.25        256.46         5.93 o                         
   2   5   3        269.56        266.66         7.60 o                         
   3   5   3          9.77         10.92         7.57 o                         
  -4   6   3         50.62         41.21         4.23 o                         
  -3   6   3          9.70         11.53         3.41 o                         
  -2   6   3        132.82        129.80         7.92 o                         
  -1   6   3         33.67         36.28         2.28 o                         
   0   6   3          3.53          5.02         1.54 o                         
   1   6   3          1.20         -0.19         1.78 o                         
   2   6   3         29.51         22.53         3.46 o                         
  -4   7   3         33.41         21.72         3.79 o                         
  -3   7   3          0.47          1.12         2.16 o                         
  -2   7   3         15.75         16.42         2.44 o                         
  -1   7   3         15.87         14.22         2.19 o                         
   0   7   3        256.40        270.69         6.53 o                         
   1   7   3        208.60        201.40         8.33 o                         
   2   7   3          6.03          6.61         4.09 o                         
  -3   8   3         24.29         17.58         3.01 o                         
  -2   8   3         10.11         16.10         2.76 o                         
  -1   8   3          4.64          0.20         3.25 o                         
   0   8   3          3.27          1.34         3.10 o                         
   1   8   3         63.41         68.22         6.01 o                         
  -3   9   3          0.01         -4.04        10.19 o                         
  -2   9   3          0.75         -2.51         3.17 o                         
  -1   9   3         80.58         96.63         5.75 o                         
   0   9   3        114.37        130.31        11.36 o                         
   1   9   3          0.64         10.30        10.50 o                         
  -2  10   3          5.65          6.77         5.70 o                         
  -1  10   3          1.21         -2.93        10.90 o                         
  -1 -10   4          2.85         -0.61         5.05 o                         
   0 -10   4         37.23         30.56         7.08 o                         
   1 -10   4        139.24        147.50         6.09 o                         
   2 -10   4         23.65         14.81         7.42 o                         
  -1  -9   4         72.00         74.14         5.45 o                         
   0  -9   4         46.00         40.87         8.49 o                         
   1  -9   4         25.54         18.69         2.91 o                         
   2  -9   4          3.78          3.92         3.04 o                         
   3  -9   4         10.04          3.63         3.53 o                         
  -2  -8   4          0.02         -4.04         5.35 o                         
  -1  -8   4        233.95        246.35         8.25 o                         
   0  -8   4        139.14        142.16         5.26 o                         
   1  -8   4        122.81        123.96         4.62 o                         
   2  -8   4          3.52          5.96         2.10 o                         
   3  -8   4          3.20          5.50         2.84 o                         
  -3  -7   4         40.12         42.15         5.88 o                         
  -2  -7   4        112.27        126.55         7.92 o                         
  -1  -7   4        273.83        247.93         8.40 o                         
   0  -7   4         18.36         22.78         3.20 o                         
   1  -7   4        176.98        171.11         5.03 o                         
   2  -7   4         22.10         25.05         2.97 o                         
   3  -7   4         59.30         54.49         4.00 o                         
   4  -7   4         93.46        100.05         7.27 o                         
  -3  -6   4          0.32          4.68         8.58 o                         
  -2  -6   4        435.29        453.54         9.62 o                         
  -1  -6   4         51.20         50.76         3.39 o                         
   0  -6   4        240.33        234.04         8.24 o                         
   1  -6   4          5.84          5.88         1.49 o                         
   2  -6   4         28.19         24.42         3.52 o                         
   3  -6   4          1.79          3.24         2.08 o                         
   4  -6   4         12.82         12.48         7.92 o                         
  -3  -5   4         58.24         55.34         4.48 o                         
  -2  -5   4        283.95        272.37         6.99 o                         
  -1  -5   4          0.83          3.54         1.35 o                         
   0  -5   4        588.07        602.08        10.27 o                         
   1  -5   4         28.79         22.24         3.68 o                         
   2  -5   4        227.64        223.39        12.63 o                         
   3  -5   4        293.87        309.45        25.89 o                         
   4  -5   4         28.87         29.00         6.96 o                         
  -4  -4   4          2.44          2.45         7.82 o                         
  -3  -4   4        276.58        283.93         8.81 o                         
  -2  -4   4         35.17         34.76         3.98 o                         
  -1  -4   4         53.08         48.86         2.26 o                         
   0  -4   4          4.29          4.21         1.40 o                         
   1  -4   4         83.52         82.26         2.10 o                         
   2  -4   4         23.13         23.00         2.39 o                         
   3  -4   4        126.07        128.05         5.04 o                         
   4  -4   4         64.88         74.76         5.38 o                         
  -4  -3   4         13.95         16.60         3.65 o                         
  -3  -3   4         30.48         28.90         3.39 o                         
  -2  -3   4          0.14         -0.60         1.98 o                         
  -1  -3   4        455.77        464.46         6.97 o                         
   0  -3   4        395.07        391.15         6.72 o                         
   1  -3   4        262.67        260.72         4.22 o                         
   2  -3   4        819.68        867.65        11.52 o                         
   3  -3   4          2.79          2.04         2.32 o                         
   4  -3   4          2.36          1.98         3.36 o                         
  -4  -2   4        138.15        144.82         6.08 o                         
  -3  -2   4         69.24         65.22         4.26 o                         
  -2  -2   4          0.86          2.50         1.79 o                         
  -1  -2   4         83.07         74.65         2.16 o                         
   0  -2   4        160.72        165.04         3.00 o                         
   1  -2   4          5.03          5.06         0.78 o                         
   2  -2   4        615.19        644.51         8.96 o                         
   3  -2   4        112.09        107.76         4.64 o                         
   4  -2   4        199.72        209.76         9.14 o                         
  -4  -1   4          0.09          1.41         2.83 o                         
  -3  -1   4          1.23          2.78         2.11 o                         
  -2  -1   4        147.49        167.74         4.49 o                         
  -1  -1   4        681.55        695.90         9.08 o                         
   0  -1   4         85.12         84.37         1.99 o                         
   1  -1   4       1312.55       1355.89        15.98 o                         
   2  -1   4         90.42         94.07         4.31 o                         
   3  -1   4         20.04         15.28         2.93 o                         
   4  -1   4         74.33         86.65        17.31 o                         
  -4   0   4         58.39         61.07         4.45 o                         
  -3   0   4         41.79         42.90         2.63 o                         
  -2   0   4        211.83        203.40         4.07 o                         
  -1   0   4        401.23        399.02         6.63 o                         
   0   0   4         82.94         81.07         2.58 o                         
   1   0   4       1149.18       1140.76        17.07 o                         
   2   0   4        151.76        151.68         4.58 o                         
   3   0   4        284.17        298.18         7.98 o                         
   4   0   4         34.34         27.74         4.85 o                         
  -4   1   4          3.74          2.04         2.24 o                         
  -3   1   4        154.87        168.65         4.78 o                         
  -2   1   4        312.33        305.28         7.01 o                         
  -1   1   4        552.92        560.32         7.56 o                         
   0   1   4        546.47        533.64         7.11 o                         
   1   1   4        153.02        187.87         4.55 o                         
   2   1   4         45.15         45.57         2.87 o                         
   3   1   4         52.26         60.22         7.69 o                         
   4   1   4         14.64         20.19         6.06 o                         
  -4   2   4         44.31         47.33         5.04 o                         
  -3   2   4         24.94         24.13         2.43 o                         
  -2   2   4        194.19        188.38         3.88 o                         
  -1   2   4          0.30          0.71         1.03 o                         
   0   2   4        239.67        238.86         3.72 o                         
   1   2   4        292.12        271.48         6.00 o                         
   2   2   4        110.52        102.97         5.23 o                         
   3   2   4         61.17         51.20         4.01 o                         
  -4   3   4        104.82        106.25         5.31 o                         
  -3   3   4        113.66        107.71         5.90 o                         
  -2   3   4        731.76        731.68        16.46 o                         
  -1   3   4         65.49         65.88         4.48 o                         
   0   3   4          2.53          1.09         1.05 o                         
   1   3   4         21.33         25.10         1.54 o                         
   2   3   4         10.73         16.12         3.55 o                         
   3   3   4         37.52         44.11         4.78 o                         
  -4   4   4          1.76         -1.62         2.83 o                         
  -3   4   4         19.74         16.15         2.23 o                         
  -2   4   4         26.42         23.80         3.62 o                         
  -1   4   4         20.83         17.09         2.58 o                         
   0   4   4        471.90        445.86         7.90 o                         
   1   4   4         11.78          7.39         1.38 o                         
   2   4   4          4.28          3.96         2.36 o                         
   3   4   4          6.13          6.99         3.99 o                         
  -4   5   4         57.16         61.47         9.49 o                         
  -3   5   4        170.90        179.69         5.75 o                         
  -2   5   4          5.32          4.45         1.61 o                         
  -1   5   4          2.19          1.80         1.20 o                         
   0   5   4          8.27         10.89         1.48 o                         
   1   5   4         75.88         74.31         3.78 o                         
   2   5   4         65.09         73.65         4.56 o                         
   3   5   4         10.54         11.01         4.90 o                         
  -4   6   4          4.80          2.36         3.38 o                         
  -3   6   4          5.39          1.46         2.10 o                         
  -2   6   4         28.83         20.01         3.19 o                         
  -1   6   4        191.12        187.87         4.83 o                         
   0   6   4         19.11         22.77         3.29 o                         
   1   6   4         12.24          9.51         3.08 o                         
   2   6   4          3.61          3.22         3.15 o                         
  -4   7   4          5.13          6.02         5.75 o                         
  -3   7   4          5.03          5.80         3.75 o                         
  -2   7   4          5.74          5.54         2.04 o                         
  -1   7   4         14.27         11.37         1.96 o                         
   0   7   4          2.84         -0.40         1.89 o                         
   1   7   4         71.38         77.09        17.46 o                         
   2   7   4         16.54         20.79         6.06 o                         
  -3   8   4         27.03         26.19         6.27 o                         
  -2   8   4         24.11         24.62         3.57 o                         
  -1   8   4         27.15         30.08         4.73 o                         
   0   8   4          7.40         12.54         5.67 o                         
   1   8   4          0.14          2.35         3.96 o                         
  -3   9   4          7.92          0.75         4.09 o                         
  -2   9   4          5.69          2.22         5.45 o                         
  -1   9   4         15.07          8.04         3.50 o                         
   0   9   4         57.30         63.39         6.80 o                         
   0 -10   5         20.98         27.69         6.25 o                         
   1 -10   5          5.42          0.11         3.01 o                         
   2 -10   5         16.39         30.68        12.52 o                         
  -1  -9   5          3.03         -0.37         3.19 o                         
   0  -9   5         48.16         54.24         4.28 o                         
   1  -9   5          0.16          0.67         3.43 o                         
   2  -9   5          0.41         -0.61         2.60 o                         
   3  -9   5          3.15          1.65         7.02 o                         
  -2  -8   5          4.29         10.83         5.50 o                         
  -1  -8   5         31.03         24.73         3.71 o                         
   0  -8   5        153.85        146.60         5.39 o                         
   1  -8   5         18.76         14.30         4.54 o                         
   2  -8   5          0.72          5.67         3.47 o                         
   3  -8   5          0.01          2.95         2.96 o                         
  -3  -7   5         82.44         81.10        13.37 o                         
  -2  -7   5         12.28         13.23         5.10 o                         
  -1  -7   5         40.35         45.07         3.76 o                         
   0  -7   5         11.16         17.14         3.55 o                         
   1  -7   5          6.63          5.62         2.82 o                         
   2  -7   5         44.56         45.89         3.18 o                         
   3  -7   5         23.99         29.20         4.95 o                         
  -3  -6   5          0.69          4.95         3.97 o                         
  -2  -6   5          0.79          0.48         2.66 o                         
  -1  -6   5        424.17        428.89         9.16 o                         
   0  -6   5        108.48        100.76         3.38 o                         
   1  -6   5          0.18         -0.55         1.60 o                         
   2  -6   5          0.01          6.75         2.44 o                         
   3  -6   5          2.26          1.92         3.84 o                         
   4  -6   5          1.81          8.20         5.02 o                         
  -3  -5   5         37.98         36.42         4.01 o                         
  -2  -5   5         20.21         18.98         3.40 o                         
  -1  -5   5         10.25          7.79         1.52 o                         
   0  -5   5         12.82         12.37         1.69 o                         
   1  -5   5         97.63        105.43         3.43 o                         
   2  -5   5        105.30        100.33         4.35 o                         
   3  -5   5         61.35         64.16         6.76 o                         
   4  -5   5         18.09         29.34         5.48 o                         
  -4  -4   5          0.69          3.85         4.00 o                         
  -3  -4   5         87.90         86.24         4.62 o                         
  -2  -4   5        353.29        357.86         9.08 o                         
  -1  -4   5        481.37        464.24         8.61 o                         
   0  -4   5        150.88        171.15         4.26 o                         
   1  -4   5         13.95         14.82         1.70 o                         
   2  -4   5          0.52         -1.42         1.42 o                         
   3  -4   5          0.01          0.04         2.88 o                         
   4  -4   5         41.13         39.42         8.48 o                         
  -4  -3   5         26.61         25.01         4.01 o                         
  -3  -3   5        161.85        171.85         8.67 o                         
  -2  -3   5          8.82          9.93         3.32 o                         
  -1  -3   5        240.91        253.23         4.79 o                         
   0  -3   5         78.04         74.52         2.25 o                         
   1  -3   5        570.85        583.54         9.51 o                         
   2  -3   5        295.74        328.82         6.72 o                         
   3  -3   5        134.72        141.18         5.49 o                         
   4  -3   5          4.59          2.83         3.74 o                         
  -4  -2   5         77.94         73.93         4.89 o                         
  -3  -2   5        112.76        113.00         5.98 o                         
  -2  -2   5        318.38        297.90         6.68 o                         
  -1  -2   5        526.37        633.45         8.89 o                         
   0  -2   5         83.66         91.10         2.31 o                         
   1  -2   5         39.92         37.47         2.23 o                         
   2  -2   5          1.35          1.93         2.07 o                         
   3  -2   5        181.24        181.79         6.10 o                         
   4  -2   5        168.81        179.40        11.61 o                         
  -4  -1   5         96.15         98.18         4.54 o                         
  -3  -1   5         24.16         19.25         2.81 o                         
  -2  -1   5        275.20        279.57         6.33 o                         
  -1  -1   5        179.11        186.87         3.70 o                         
   0  -1   5        990.27       1029.73        12.76 o                         
   1  -1   5       1091.33       1149.38        14.00 o                         
   2  -1   5        324.66        330.53         7.38 o                         
   3  -1   5          9.86         12.39         3.59 o                         
   4  -1   5         20.73         28.73         9.49 o                         
  -4   0   5         33.91         33.37         3.40 o                         
  -3   0   5         34.28         37.68         2.72 o                         
  -2   0   5        165.10        182.65         3.93 o                         
  -1   0   5          0.01          2.09         0.94 o                         
   0   0   5         28.79         30.89         1.33 o                         
   1   0   5        328.48        331.09         9.58 o                         
   2   0   5        373.14        375.95         8.22 o                         
   3   0   5        617.80        621.86        13.02 o                         
   4   0   5         39.41         50.73         6.19 o                         
  -4   1   5         10.28          8.73         2.98 o                         
  -3   1   5         65.54         64.42         3.14 o                         
  -2   1   5         79.10         74.84         2.45 o                         
  -1   1   5        220.45        220.53         3.86 o                         
   0   1   5       1916.58       1886.24        39.98 o                         
   1   1   5        165.92        169.12         4.49 o                         
   2   1   5          0.02          0.80         2.47 o                         
   3   1   5        181.29        194.17         6.73 o                         
  -4   2   5          2.28          5.73         2.73 o                         
  -3   2   5          5.17          8.57         6.95 o                         
  -2   2   5          2.28          1.83         1.17 o                         
  -1   2   5          0.83          0.45         0.76 o                         
   0   2   5       1128.48       1091.00        16.51 o                         
   1   2   5        363.19        354.03         7.41 o                         
   2   2   5       1202.55       1183.24        19.58 o                         
   3   2   5          5.05          0.47         2.92 o                         
  -4   3   5         27.84         25.96         3.74 o                         
  -3   3   5         17.63          9.68         7.57 o                         
  -2   3   5         79.49         73.93         3.28 o                         
  -1   3   5       1043.95       1021.59        37.76 o                         
   0   3   5          1.63          1.47         0.78 o                         
   1   3   5          2.21          2.02         2.42 o                         
   2   3   5        547.81        564.27        11.62 o                         
   3   3   5         24.57         30.04         4.71 o                         
  -4   4   5          1.39          1.51         2.93 o                         
  -3   4   5         21.52         20.03         2.44 o                         
  -2   4   5          5.73          4.14         2.05 o                         
  -1   4   5        372.51        367.30         7.52 o                         
   0   4   5        262.64        254.94         6.13 o                         
   1   4   5        820.37        808.19        14.20 o                         
   2   4   5         20.25         21.33         3.25 o                         
   3   4   5          5.48          6.34         4.11 o                         
  -4   5   5          1.23         -0.99         2.84 o                         
  -3   5   5         72.04         72.52         5.15 o                         
  -2   5   5        174.08        173.94         5.21 o                         
  -1   5   5          5.78          6.81         1.64 o                         
   0   5   5          2.62          1.24         1.44 o                         
   1   5   5        364.58        352.57         8.38 o                         
   2   5   5         49.90         53.27         4.46 o                         
  -4   6   5         36.81         38.09         9.34 o                         
  -3   6   5         11.83         10.95         2.60 o                         
  -2   6   5         47.83         44.91         3.11 o                         
  -1   6   5        263.31        267.06         6.21 o                         
   0   6   5        199.71        203.04         5.50 o                         
   1   6   5         39.02         33.28         4.41 o                         
   2   6   5          0.00         -4.14         8.08 o                         
  -4   7   5         37.61         40.60         4.40 o                         
  -3   7   5         13.31         17.52         7.36 o                         
  -2   7   5         22.15         17.62         2.89 o                         
  -1   7   5          5.47          3.49         1.79 o                         
   0   7   5         43.68         51.68         3.26 o                         
   1   7   5         60.62         60.09         5.61 o                         
  -3   8   5          7.78         13.15         3.07 o                         
  -2   8   5        135.79        141.08         5.45 o                         
  -1   8   5         30.03         44.75         6.38 o                         
   0   8   5         14.70         14.21         4.20 o                         
   1   8   5          1.72          2.32         4.74 o                         
  -2   9   5          0.00          1.08         3.18 o                         
  -1   9   5          1.38         -0.72         2.94 o                         
   0   9   5         37.67         36.02         6.13 o                         
   0 -10   6          3.95         10.09         8.68 o                         
   1 -10   6         19.82         12.89         3.36 o                         
   2 -10   6         55.59         62.47         4.65 o                         
  -1  -9   6         20.30         22.73         4.39 o                         
   0  -9   6          7.10          3.97         2.76 o                         
   1  -9   6         16.12         16.77         3.03 o                         
   2  -9   6          0.06          6.64         4.29 o                         
  -2  -8   6          3.45          6.93         7.77 o                         
  -1  -8   6         43.35         37.24         8.58 o                         
   0  -8   6         46.72         42.80         4.88 o                         
   1  -8   6        124.83        124.62         6.34 o                         
   2  -8   6         50.25         47.78         5.86 o                         
   3  -8   6         45.48         34.74        10.90 o                         
  -2  -7   6          3.14          2.99         3.41 o                         
  -1  -7   6         62.35         60.11         4.21 o                         
   0  -7   6          6.17          2.55         1.93 o                         
   1  -7   6          0.03         -1.51         2.83 o                         
   2  -7   6          1.96          5.19         3.16 o                         
   3  -7   6        125.90        126.53         9.54 o                         
  -3  -6   6         12.73         16.31         4.33 o                         
  -2  -6   6        185.68        177.64         7.18 o                         
  -1  -6   6          5.39          4.94         1.97 o                         
   0  -6   6         72.78         63.39         3.22 o                         
   1  -6   6        104.64        102.12         4.92 o                         
   2  -6   6         26.86         30.72         3.55 o                         
   3  -6   6         53.99         42.92         8.02 o                         
  -3  -5   6          0.04          2.65         3.01 o                         
  -2  -5   6        221.77        225.35         6.35 o                         
  -1  -5   6          5.18          4.60         1.71 o                         
   0  -5   6         54.28         53.87         3.80 o                         
   1  -5   6         33.33         32.25         2.44 o                         
   2  -5   6        140.93        143.66         4.53 o                         
   3  -5   6          9.56          8.38         6.36 o                         
   4  -5   6         16.73         22.11         6.36 o                         
  -4  -4   6         10.33          8.64         3.86 o                         
  -3  -4   6        152.87        145.94         5.76 o                         
  -2  -4   6         26.87         27.80         3.55 o                         
  -1  -4   6         27.15         23.83         2.09 o                         
   0  -4   6        171.23        169.97         4.39 o                         
   1  -4   6          0.82         -0.28         1.36 o                         
   2  -4   6         81.18         85.18         4.95 o                         
   3  -4   6         75.42         70.04         5.65 o                         
   4  -4   6         46.63         44.45        14.48 o                         
  -4  -3   6          1.72          5.70         4.63 o                         
  -3  -3   6        167.51        178.66         6.15 o                         
  -2  -3   6          0.12          2.66         1.76 o                         
  -1  -3   6        129.72        137.05         3.52 o                         
   0  -3   6        172.42        154.90         3.42 o                         
   1  -3   6        169.74        176.09         4.40 o                         
   2  -3   6          0.16         -0.66         1.86 o                         
   3  -3   6         10.91         14.24         4.40 o                         
   4  -3   6         10.70         18.45         5.04 o                         
  -4  -2   6         14.74         11.44         3.62 o                         
  -3  -2   6         68.02         68.62         5.07 o                         
  -2  -2   6         99.57         93.67         3.85 o                         
  -1  -2   6         29.54         30.15         3.67 o                         
   0  -2   6          4.60          3.15         1.02 o                         
   1  -2   6         88.36        106.88         2.66 o                         
   2  -2   6         66.45         72.50         7.31 o                         
   3  -2   6         90.51         92.10         4.85 o                         
   4  -2   6         15.83         22.98         4.08 o                         
  -4  -1   6         15.06         11.96         2.86 o                         
  -3  -1   6          4.81          1.09         2.37 o                         
  -2  -1   6          0.23          0.99         1.69 o                         
  -1  -1   6        143.44        138.02         3.36 o                         
   0  -1   6        547.96        551.51         7.67 o                         
   1  -1   6         47.03         53.05         1.85 o                         
   2  -1   6         42.18         41.41         2.99 o                         
   3  -1   6         33.55         38.46         6.57 o                         
   4  -1   6         19.21         33.47        13.22 o                         
  -4   0   6         45.40         47.64         3.75 o                         
  -3   0   6        127.19        126.89         4.47 o                         
  -2   0   6          7.56          7.79         2.00 o                         
  -1   0   6         61.14         53.25         1.72 o                         
   0   0   6         71.93         72.93         3.80 o                         
   1   0   6          4.18          8.18         1.51 o                         
   2   0   6        277.44        279.93         7.00 o                         
   3   0   6         37.14         39.08         3.96 o                         
  -4   1   6          0.22          2.32         3.33 o                         
  -3   1   6         23.41         22.48         2.47 o                         
  -2   1   6        135.21        139.90         3.45 o                         
  -1   1   6        748.46        739.33         9.90 o                         
   0   1   6         27.31         27.33         1.76 o                         
   1   1   6        177.77        185.32         5.00 o                         
   2   1   6         64.67         64.46         3.64 o                         
   3   1   6          2.61          0.55         2.98 o                         
  -4   2   6         34.49         35.28         3.97 o                         
  -3   2   6         17.10         14.79         2.56 o                         
  -2   2   6          7.17          5.51         1.28 o                         
  -1   2   6         60.40         61.47         3.24 o                         
   0   2   6          1.29          2.13         1.14 o                         
   1   2   6        525.61        516.64        10.53 o                         
   2   2   6        170.78        154.68         5.48 o                         
   3   2   6        107.49        107.13         6.46 o                         
  -4   3   6          4.86          2.43         5.60 o                         
  -3   3   6         94.34         81.24         4.32 o                         
  -2   3   6        236.53        237.19         6.06 o                         
  -1   3   6         73.66         80.57         3.21 o                         
   0   3   6        162.27        168.30         3.35 o                         
   1   3   6         15.83         14.82         2.15 o                         
   2   3   6          7.68          9.67         2.40 o                         
   3   3   6         52.61         41.53         6.13 o                         
  -4   4   6          7.56          6.49         5.35 o                         
  -3   4   6          7.79          5.93         2.99 o                         
  -2   4   6          6.16          3.78         2.63 o                         
  -1   4   6         91.45         82.78         3.24 o                         
   0   4   6        370.39        351.52         6.86 o                         
   1   4   6        625.57        642.70        12.28 o                         
   2   4   6        111.26        112.03         7.73 o                         
  -4   5   6         30.08         32.23         7.82 o                         
  -3   5   6         48.42         48.13         3.54 o                         
  -2   5   6        158.94        169.37         5.30 o                         
  -1   5   6          9.05          9.51         1.60 o                         
   0   5   6          1.30          4.28         1.49 o                         
   1   5   6        126.96        119.14         6.14 o                         
   2   5   6         33.29         33.55         3.95 o                         
  -4   6   6          2.72          2.76         3.99 o                         
  -3   6   6          0.49         -1.87         2.36 o                         
  -2   6   6         99.73         99.39         4.39 o                         
  -1   6   6        141.24        149.86         5.61 o                         
   0   6   6        743.97        745.45        13.21 o                         
   1   6   6         32.64         35.06        11.71 o                         
   2   6   6          1.51          1.92         7.47 o                         
  -3   7   6         47.36         48.36         3.54 o                         
  -2   7   6          0.01          2.70         2.44 o                         
  -1   7   6          5.03          3.41         2.23 o                         
   0   7   6        208.39        211.71         8.77 o                         
   1   7   6         26.92         28.12         4.88 o                         
  -3   8   6         24.93         18.31         4.98 o                         
  -2   8   6         65.64         67.39         7.07 o                         
  -1   8   6        303.62        317.54         8.17 o                         
   0   8   6          1.07          3.69         4.26 o                         
  -2   9   6          9.53         14.53         3.61 o                         
  -1   9   6         96.27        107.68         5.40 o                         
   0 -10   7          2.89          2.23         3.54 o                         
   1 -10   7          6.44         10.72         3.69 o                         
  -1  -9   7         39.64         48.54         5.14 o                         
   0  -9   7        134.55        139.07         7.14 o                         
   1  -9   7         33.09         30.27         4.71 o                         
   2  -9   7         61.41         59.30        12.98 o                         
  -2  -8   7         13.74         10.88         3.90 o                         
  -1  -8   7          2.89          7.02         4.04 o                         
   0  -8   7          1.58          2.88         2.42 o                         
   1  -8   7         11.88         13.38         2.51 o                         
   2  -8   7        147.10        152.37         5.77 o                         
   3  -8   7         27.38         30.54         8.68 o                         
  -2  -7   7         79.71         75.35         5.55 o                         
  -1  -7   7         57.12         57.26         4.51 o                         
   0  -7   7        106.43        105.01         3.88 o                         
   1  -7   7         70.66         54.47         3.52 o                         
   2  -7   7         24.53         16.60         7.17 o                         
   3  -7   7         18.98         16.86         9.49 o                         
  -3  -6   7          8.22         17.10        12.82 o                         
  -2  -6   7          7.72          8.90         3.07 o                         
  -1  -6   7         11.82          7.80         3.48 o                         
   0  -6   7        162.38        158.57         5.01 o                         
   1  -6   7        244.03        238.36         6.21 o                         
   2  -6   7        168.87        179.79         5.52 o                         
   3  -6   7          9.63          5.89         4.17 o                         
  -3  -5   7         34.66         37.40         6.79 o                         
  -2  -5   7         14.76         10.48         2.73 o                         
  -1  -5   7        104.49        112.30         6.84 o                         
   0  -5   7         50.78         47.11         2.91 o                         
   1  -5   7        110.82        112.95         3.98 o                         
   2  -5   7        238.77        248.59         9.13 o                         
   3  -5   7         96.14        105.73         8.28 o                         
  -3  -4   7          9.51          3.58         2.87 o                         
  -2  -4   7         15.56         13.65         2.47 o                         
  -1  -4   7        231.75        201.28         4.74 o                         
   0  -4   7        423.56        411.48         7.98 o                         
   1  -4   7        289.95        299.89         6.57 o                         
   2  -4   7          3.01          3.87         2.51 o                         
   3  -4   7          0.00          1.82         3.79 o                         
  -4  -3   7          1.00         -2.50         3.85 o                         
  -3  -3   7         35.03         34.99         3.74 o                         
  -2  -3   7          4.42          4.63         1.96 o                         
  -1  -3   7        141.67        147.14         3.89 o                         
   0  -3   7         81.44         84.01         2.46 o                         
   1  -3   7        545.20        560.16         8.24 o                         
   2  -3   7        224.60        206.54         5.87 o                         
   3  -3   7         63.11         66.15         6.22 o                         
  -4  -2   7         62.48         63.79         5.31 o                         
  -3  -2   7          2.90          0.37         2.65 o                         
  -2  -2   7         53.07         47.30         3.32 o                         
  -1  -2   7        624.69        626.54         9.43 o                         
   0  -2   7         67.81         64.49         2.78 o                         
   1  -2   7         47.99         51.96         2.12 o                         
   2  -2   7         57.91         57.57         4.32 o                         
   3  -2   7         67.14         66.07         5.91 o                         
  -4  -1   7         59.02         59.96         5.12 o                         
  -3  -1   7          1.03          1.91         2.82 o                         
  -2  -1   7        265.37        284.10         6.96 o                         
  -1  -1   7          3.51          4.46         1.92 o                         
   0  -1   7        495.24        508.28         7.53 o                         
   1  -1   7        303.73        281.40         6.31 o                         
   2  -1   7         35.95         40.24         3.08 o                         
   3  -1   7         24.72         21.49         3.46 o                         
  -4   0   7          0.01          7.46         3.09 o                         
  -3   0   7         17.86         17.49         3.39 o                         
  -2   0   7        394.60        418.56         7.09 o                         
  -1   0   7          0.53          0.16         1.11 o                         
   0   0   7        130.14        149.03         3.09 o                         
   1   0   7        246.30        262.99         6.33 o                         
   2   0   7        106.46        108.54         4.61 o                         
   3   0   7          8.83          9.97         2.99 o                         
  -4   1   7          0.37          4.81         3.99 o                         
  -3   1   7        108.56        117.94         5.53 o                         
  -2   1   7          1.20         -0.55         1.35 o                         
  -1   1   7        282.66        293.93         5.14 o                         
   0   1   7         48.43         37.57         2.54 o                         
   1   1   7          6.24          8.62         1.74 o                         
   2   1   7         89.12         74.14         4.68 o                         
   3   1   7         81.94         88.76         5.25 o                         
  -4   2   7         19.34         26.68         3.62 o                         
  -3   2   7        115.07        121.47         7.67 o                         
  -2   2   7         18.26         15.92         1.99 o                         
  -1   2   7        148.77        146.38         3.26 o                         
   0   2   7         85.44         84.44         3.15 o                         
   1   2   7        201.73        212.49         5.81 o                         
   2   2   7          0.94          3.71         2.47 o                         
   3   2   7         40.88         38.50         8.03 o                         
  -4   3   7         20.12         16.85         3.41 o                         
  -3   3   7          0.23          2.63         4.09 o                         
  -2   3   7        210.09        207.85         5.70 o                         
  -1   3   7          5.36          6.04         1.46 o                         
   0   3   7         31.92         32.43         1.74 o                         
   1   3   7        201.37        201.17         5.91 o                         
   2   3   7         44.21         47.76         6.87 o                         
   3   3   7         55.65         74.50         6.33 o                         
  -4   4   7         23.82         25.28         4.05 o                         
  -3   4   7         22.13         19.50         5.45 o                         
  -2   4   7         66.01         66.17         3.47 o                         
  -1   4   7          1.81          3.10         2.21 o                         
   0   4   7        229.04        246.39        10.50 o                         
   1   4   7         31.47         29.32         6.76 o                         
   2   4   7         73.65         66.01         4.69 o                         
  -4   5   7          7.69         10.14         3.39 o                         
  -3   5   7         88.67         85.00         4.34 o                         
  -2   5   7          0.34          1.13         1.90 o                         
  -1   5   7         56.80         53.65         3.39 o                         
   0   5   7        126.01        123.52         6.37 o                         
   1   5   7          1.25         -2.83         6.76 o                         
   2   5   7        105.64        116.41         7.45 o                         
  -4   6   7          2.10          4.74         9.59 o                         
  -3   6   7          3.27          5.99         4.01 o                         
  -2   6   7          6.47          5.62         2.23 o                         
  -1   6   7        131.35        132.31         4.35 o                         
   0   6   7          0.53         -0.13         3.15 o                         
   1   6   7         74.64         72.44         5.87 o                         
  -3   7   7          8.80          8.25         4.99 o                         
  -2   7   7          9.86         17.30         5.80 o                         
  -1   7   7         20.02         20.65         2.77 o                         
   0   7   7          0.90          2.02         7.87 o                         
   1   7   7         59.72         61.28         6.13 o                         
  -2   8   7         46.98         44.25         5.46 o                         
  -1   8   7         36.94         32.72         3.86 o                         
   0   8   7         31.71         46.09        20.04 o                         
  -1  -9   8         37.77         36.61        10.14 o                         
   0  -9   8        180.41        180.61         7.20 o                         
   1  -9   8         10.86          9.83         5.34 o                         
   2  -9   8          0.29          1.01         4.42 o                         
  -2  -8   8         18.69         17.05         4.59 o                         
  -1  -8   8         19.45         21.96         3.92 o                         
   0  -8   8         56.99         55.17         5.10 o                         
   1  -8   8          0.26         -0.46         2.68 o                         
   2  -8   8        179.49        173.99         8.58 o                         
  -2  -7   8         67.43         63.60         5.20 o                         
  -1  -7   8        390.69        372.85        10.81 o                         
   0  -7   8         13.44         13.60         2.44 o                         
   1  -7   8         20.65         22.50         6.47 o                         
   2  -7   8         71.25         61.28         5.90 o                         
   3  -7   8         10.08         15.14        10.70 o                         
  -3  -6   8         29.48         28.40         7.77 o                         
  -2  -6   8          1.81          5.82         3.07 o                         
  -1  -6   8         74.94         74.51         4.57 o                         
   0  -6   8          2.54          0.41         2.08 o                         
   1  -6   8        417.35        417.45         9.03 o                         
   2  -6   8         14.53         21.27         4.38 o                         
   3  -6   8         30.24         25.81         5.12 o                         
  -3  -5   8        127.71        130.20         7.21 o                         
  -2  -5   8        313.87        298.99        14.33 o                         
  -1  -5   8         84.77         82.25         7.92 o                         
   0  -5   8         44.05         40.65         3.82 o                         
   1  -5   8         33.53         26.81         2.91 o                         
   2  -5   8         37.35         29.19         4.49 o                         
   3  -5   8         59.30         51.81         6.04 o                         
  -3  -4   8         26.17         25.58         4.17 o                         
  -2  -4   8         23.80         26.58         7.22 o                         
  -1  -4   8         35.06         42.13         2.98 o                         
   0  -4   8        487.20        487.77         9.34 o                         
   1  -4   8        137.60        132.19         4.32 o                         
   2  -4   8        112.87        114.33         6.23 o                         
   3  -4   8          1.68          5.46         3.98 o                         
  -4  -3   8         96.30         96.34         6.33 o                         
  -3  -3   8        102.48        110.57         5.47 o                         
  -2  -3   8        214.86        216.05         8.86 o                         
  -1  -3   8         14.25         10.69         1.75 o                         
   0  -3   8         16.32         15.47         1.83 o                         
   1  -3   8          0.23          2.71         1.71 o                         
   2  -3   8        114.53        108.15         7.42 o                         
   3  -3   8         29.35         26.85         4.70 o                         
  -4  -2   8         30.85         32.50         5.97 o                         
  -3  -2   8          5.55          5.59         2.84 o                         
  -2  -2   8        154.79        150.57         5.55 o                         
  -1  -2   8        392.38        401.66         7.03 o                         
   0  -2   8        471.31        482.88         7.50 o                         
   1  -2   8        158.67        166.22         6.11 o                         
   2  -2   8         20.33         20.55         3.18 o                         
   3  -2   8         18.58         18.62         4.53 o                         
  -4  -1   8         22.67         27.07         3.80 o                         
  -3  -1   8         85.40         84.93         4.79 o                         
  -2  -1   8          3.53          3.87         2.50 o                         
  -1  -1   8         37.83         36.64         2.20 o                         
   0  -1   8        139.09        125.16         3.98 o                         
   1  -1   8        279.85        268.98         6.47 o                         
   2  -1   8        107.24        102.97         5.61 o                         
   3  -1   8          2.81          2.31         3.10 o                         
  -4   0   8          2.42          7.81         3.13 o                         
  -3   0   8         78.90         80.66         3.93 o                         
  -2   0   8        318.70        322.09         7.05 o                         
  -1   0   8        334.12        338.10         5.89 o                         
   0   0   8        167.13        164.86         3.47 o                         
   1   0   8         26.91         30.92         3.15 o                         
   2   0   8         56.82         46.10         5.04 o                         
   3   0   8          6.37          6.44         3.27 o                         
  -4   1   8          7.59         12.42         4.29 o                         
  -3   1   8         17.77         23.04         3.31 o                         
  -2   1   8          0.44          0.87         1.83 o                         
  -1   1   8        230.63        218.06         5.53 o                         
   0   1   8        620.00        596.64         8.51 o                         
   1   1   8         94.94         89.75         3.86 o                         
   2   1   8          1.51          5.97         2.53 o                         
   3   1   8          0.00          1.40         3.50 o                         
  -4   2   8         19.22         19.70         8.53 o                         
  -3   2   8        170.42        161.20         6.49 o                         
  -2   2   8         35.95         34.83         2.83 o                         
  -1   2   8         53.13         50.11         2.99 o                         
   0   2   8         13.65          9.44         1.78 o                         
   1   2   8         71.04         59.92         3.61 o                         
   2   2   8         51.88         46.59         4.06 o                         
  -4   3   8         18.72         14.83         3.58 o                         
  -3   3   8          0.06          1.40         2.53 o                         
  -2   3   8        129.82        124.30         4.99 o                         
  -1   3   8        423.33        387.78         8.20 o                         
   0   3   8         17.90         22.76         3.78 o                         
   1   3   8          2.22          0.92         2.02 o                         
   2   3   8         19.63         21.35         3.33 o                         
  -4   4   8         46.44         48.39         4.51 o                         
  -3   4   8          4.33          3.28         3.23 o                         
  -2   4   8          0.02          0.42         2.17 o                         
  -1   4   8         32.72         32.73         2.37 o                         
   0   4   8         85.29         75.51         5.28 o                         
   1   4   8         56.57         54.23         4.75 o                         
   2   4   8         11.28          9.32         3.91 o                         
  -4   5   8          1.71         16.96         9.79 o                         
  -3   5   8         70.23         58.40         7.46 o                         
  -2   5   8         85.78         88.48         4.17 o                         
  -1   5   8          5.81          7.18         5.19 o                         
   0   5   8         64.93         58.85         5.17 o                         
   1   5   8         43.55         39.47         4.88 o                         
  -3   6   8          9.99          9.78         2.76 o                         
  -2   6   8          2.45          7.21         2.34 o                         
  -1   6   8         76.29         82.54         3.51 o                         
   0   6   8          0.55          0.35         3.52 o                         
   1   6   8         28.56         19.86         4.27 o                         
  -3   7   8          5.94          2.22         2.98 o                         
  -2   7   8          7.50         13.96         3.39 o                         
  -1   7   8        104.32         95.32         4.30 o                         
   0   7   8         13.61         14.24         4.04 o                         
  -1   8   8         10.69         25.74         9.99 o                         
   0  -9   9         14.66         17.56         3.75 o                         
   1  -9   9        162.42        161.20         6.48 o                         
  -1  -8   9          0.74          0.31         4.39 o                         
   0  -8   9          5.37          8.33         2.97 o                         
   1  -8   9        173.21        178.87         6.55 o                         
   2  -8   9         44.91         43.61         6.07 o                         
  -2  -7   9         36.83         35.41         5.28 o                         
  -1  -7   9         46.98         36.50         4.33 o                         
   0  -7   9        157.10        159.00         5.76 o                         
   1  -7   9          0.04          4.04         2.59 o                         
   2  -7   9         29.90         36.02         5.68 o                         
  -2  -6   9         23.37         32.29         4.41 o                         
  -1  -6   9         51.02         45.19         4.13 o                         
   0  -6   9        186.66        186.70         5.79 o                         
   1  -6   9        228.06        229.33         7.49 o                         
   2  -6   9         77.45         65.37         6.36 o                         
   3  -6   9          1.88         -1.61         4.47 o                         
  -3  -5   9         18.55         16.92         4.31 o                         
  -2  -5   9        139.05        127.05         6.47 o                         
  -1  -5   9         34.66         30.48         3.96 o                         
   0  -5   9          2.56          1.28         2.12 o                         
   1  -5   9        220.25        224.19         6.28 o                         
   2  -5   9         17.16         11.94         3.83 o                         
   3  -5   9         54.25         50.71         6.48 o                         
  -3  -4   9         44.61         56.10         6.36 o                         
  -2  -4   9         88.15         84.56         5.20 o                         
  -1  -4   9         80.22         87.52         4.15 o                         
   0  -4   9        625.21        636.33        11.64 o                         
   1  -4   9         19.38         20.77         3.61 o                         
   2  -4   9          8.35          3.81         3.48 o                         
   3  -4   9          8.95          4.32         4.48 o                         
  -3  -3   9        162.50        152.41         6.30 o                         
  -2  -3   9         10.73         11.50         2.63 o                         
  -1  -3   9          9.61         11.72         1.98 o                         
   0  -3   9        413.72        418.01         7.08 o                         
   1  -3   9         12.53         13.79         3.94 o                         
   2  -3   9        182.08        177.84        17.16 o                         
   3  -3   9         47.84         44.58         8.63 o                         
  -4  -2   9          7.03         10.01         3.78 o                         
  -3  -2   9         29.72         30.92         3.90 o                         
  -2  -2   9         47.64         48.63         3.74 o                         
  -1  -2   9        647.08        662.92         9.51 o                         
   0  -2   9          5.32          3.64         1.47 o                         
   1  -2   9         27.54         27.77         2.48 o                         
   2  -2   9         41.70         38.90         4.55 o                         
   3  -2   9          7.30          2.36         3.81 o                         
  -4  -1   9         77.51         83.66         6.19 o                         
  -3  -1   9         52.64         55.03         6.56 o                         
  -2  -1   9          0.03          3.49         2.34 o                         
  -1  -1   9        142.54        138.25         3.93 o                         
   0  -1   9         46.12         54.99         3.40 o                         
   1  -1   9        195.82        182.36         5.40 o                         
   2  -1   9         82.33         86.58         4.34 o                         
   3  -1   9         65.19         68.75         5.11 o                         
  -4   0   9          3.87          2.87         5.75 o                         
  -3   0   9         72.17         68.81         4.98 o                         
  -2   0   9        368.43        391.50         8.18 o                         
  -1   0   9         84.31         82.09         2.84 o                         
   0   0   9         36.23         37.87         2.05 o                         
   1   0   9          7.89          7.36         2.04 o                         
   2   0   9          2.96         -0.60         2.50 o                         
   3   0   9         12.03          3.99         3.61 o                         
  -4   1   9         48.56         57.20         4.90 o                         
  -3   1   9          6.90          2.49         2.94 o                         
  -2   1   9          9.74          3.69         2.22 o                         
  -1   1   9         12.40          8.79         1.95 o                         
   0   1   9        110.66        106.60         3.97 o                         
   1   1   9        148.93        151.22         5.14 o                         
   2   1   9         66.94         59.50         8.24 o                         
  -4   2   9         51.47         59.48         5.33 o                         
  -3   2   9        180.18        175.35         6.96 o                         
  -2   2   9        145.47        144.26         4.99 o                         
  -1   2   9         55.85         55.69         5.04 o                         
   0   2   9          5.91         10.71         4.29 o                         
   1   2   9          0.07          0.22         2.16 o                         
   2   2   9          5.59          8.75         2.95 o                         
  -4   3   9          2.64          0.24         3.15 o                         
  -3   3   9          5.31          9.47         3.43 o                         
  -2   3   9          0.51          3.55         2.47 o                         
  -1   3   9        170.07        170.01         5.16 o                         
   0   3   9        147.00        148.33         6.96 o                         
   1   3   9         91.01         74.50         5.34 o                         
   2   3   9         10.28         10.50         4.58 o                         
  -3   4   9         45.57         39.54         6.11 o                         
  -2   4   9         46.60         44.39         3.39 o                         
  -1   4   9          0.00          0.19         1.67 o                         
   0   4   9          0.07         -0.05         3.05 o                         
   1   4   9         22.49         15.02         3.71 o                         
  -3   5   9          7.23          8.06         3.07 o                         
  -2   5   9        173.56        166.67         5.67 o                         
  -1   5   9         50.45         50.46         4.76 o                         
   0   5   9        102.32        107.71         7.02 o                         
   1   5   9          1.58          4.84         3.63 o                         
  -3   6   9         11.28         11.86         2.96 o                         
  -2   6   9          5.75          9.92         2.85 o                         
  -1   6   9          1.20          1.77         3.71 o                         
   0   6   9         65.79         71.34         6.04 o                         
  -2   7   9          8.72         20.99         3.58 o                         
  -1   7   9         27.18         24.79         4.97 o                         
  -1  -8  10          0.04          7.29         3.76 o                         
   0  -8  10         33.38         24.60         3.77 o                         
   1  -8  10          4.39          8.85         4.79 o                         
  -2  -7  10         27.34         30.13         4.71 o                         
  -1  -7  10          4.49          9.19         3.24 o                         
   0  -7  10        184.89        181.87         6.43 o                         
   1  -7  10          4.31          2.67         2.90 o                         
  -2  -6  10          7.74          0.74         3.71 o                         
  -1  -6  10         50.07         45.11         6.26 o                         
   0  -6  10         91.22         87.49         4.37 o                         
   1  -6  10          1.56          9.79         7.67 o                         
   2  -6  10        128.86        138.29        13.63 o                         
  -3  -5  10         28.94         27.73         5.17 o                         
  -2  -5  10          4.42         10.02         3.53 o                         
  -1  -5  10        346.53        311.26         9.53 o                         
   0  -5  10          0.24          1.22         2.57 o                         
   1  -5  10          1.49         -1.04         3.00 o                         
   2  -5  10         85.19         80.77         6.32 o                         
  -3  -4  10          2.84         -2.83         5.85 o                         
  -2  -4  10          4.09          0.98         3.73 o                         
  -1  -4  10        226.24        204.65        10.60 o                         
   0  -4  10          9.53          5.57         2.28 o                         
   1  -4  10        365.18        368.45        11.54 o                         
   2  -4  10         20.24         21.25         4.05 o                         
  -3  -3  10         14.52         13.42         3.49 o                         
  -2  -3  10        170.08        153.42         5.99 o                         
  -1  -3  10          1.43         -0.88         1.73 o                         
   0  -3  10         30.47         29.28         3.02 o                         
   1  -3  10        222.22        226.03         8.49 o                         
   2  -3  10          6.30          4.44         4.34 o                         
  -3  -2  10         18.33         16.00         3.57 o                         
  -2  -2  10        137.08        133.68         5.43 o                         
  -1  -2  10        142.43        152.68         4.07 o                         
   0  -2  10        239.60        241.96         5.21 o                         
   1  -2  10         30.07         32.47         3.30 o                         
   2  -2  10          0.26          2.61         2.78 o                         
  -3  -1  10         22.89         23.66         4.18 o                         
  -2  -1  10          6.44         12.42         3.90 o                         
  -1  -1  10        246.27        254.47         5.83 o                         
   0  -1  10        178.94        172.70         5.14 o                         
   1  -1  10        133.15        131.93         4.81 o                         
   2  -1  10         51.78         45.93         3.95 o                         
  -3   0  10         33.32         31.59         4.33 o                         
  -2   0  10        188.45        182.20         6.74 o                         
  -1   0  10         30.48         31.56         2.24 o                         
   0   0  10         22.67         24.02         2.81 o                         
   1   0  10         31.58         22.92         2.89 o                         
   2   0  10          5.32          4.61         3.32 o                         
  -4   1  10          4.85          2.82         3.74 o                         
  -3   1  10          1.75         -0.27         3.15 o                         
  -2   1  10        217.89        229.35         6.47 o                         
  -1   1  10         55.36         47.84         8.87 o                         
   0   1  10        243.52        246.80         6.57 o                         
   1   1  10         52.28         63.46         3.87 o                         
   2   1  10        121.36        123.65         5.86 o                         
  -3   2  10         95.57         92.02         5.51 o                         
  -2   2  10          6.28          6.58         2.32 o                         
  -1   2  10          0.07          0.10         1.94 o                         
   0   2  10         46.98         35.19         4.37 o                         
   1   2  10          6.88         11.56         3.44 o                         
   2   2  10         57.84         62.18         8.83 o                         
  -3   3  10         50.33         44.97         9.74 o                         
  -2   3  10          5.14          4.37         2.20 o                         
  -1   3  10         96.45        100.01         4.09 o                         
   0   3  10         57.95         55.48         5.28 o                         
   1   3  10         72.45         71.91         7.47 o                         
  -3   4  10          7.42         14.14         4.44 o                         
  -2   4  10          1.86          2.76         2.46 o                         
  -1   4  10         10.20          4.37         3.29 o                         
   0   4  10          4.69          8.96         3.75 o                         
   1   4  10         29.73         28.15         4.85 o                         
  -3   5  10          0.01         -1.46         3.18 o                         
  -2   5  10         34.72         34.61         3.44 o                         
  -1   5  10         50.91         49.76         5.45 o                         
   0   5  10         31.58         37.71         5.28 o                         
  -2   6  10          2.19         -1.73         6.23 o                         
  -1   6  10         11.34          5.92         4.24 o                         
   0  -8  11          0.88          4.85         3.94 o                         
  -1  -7  11         22.05         29.04         5.05 o                         
   0  -7  11          0.51          6.26         4.34 o                         
   1  -7  11          6.10          6.06         6.51 o                         
  -2  -6  11         10.42         20.03         8.98 o                         
  -1  -6  11          5.68          7.16         3.39 o                         
   0  -6  11          0.91          5.11         2.82 o                         
   1  -6  11          0.02          4.23         3.80 o                         
   2  -6  11          0.27         -3.13        10.19 o                         
  -2  -5  11         12.66         30.30        16.45 o                         
  -1  -5  11          4.06          5.96         3.24 o                         
   0  -5  11          2.63          4.14         2.73 o                         
   1  -5  11         17.32         15.94         4.01 o                         
   2  -5  11          0.86          0.44         4.07 o                         
  -3  -4  11          0.26          2.22         4.14 o                         
  -2  -4  11         63.05         54.81         4.81 o                         
  -1  -4  11          0.80          0.71         3.63 o                         
   0  -4  11         15.45         17.19         2.80 o                         
   1  -4  11         19.73         17.55         7.62 o                         
   2  -4  11         35.69         46.94         5.49 o                         
  -3  -3  11          3.97          7.11         3.95 o                         
  -2  -3  11         74.28         71.41        12.06 o                         
  -1  -3  11          3.04          2.36         2.51 o                         
   0  -3  11         98.84         97.37         5.66 o                         
   1  -3  11          5.78          1.48         3.35 o                         
   2  -3  11          0.36          8.62         6.96 o                         
  -3  -2  11         57.31         62.74         6.57 o                         
  -2  -2  11         27.23         24.01         4.71 o                         
  -1  -2  11         38.63         40.43         3.03 o                         
   0  -2  11        211.08        219.41         6.17 o                         
   1  -2  11         22.22         33.71         6.01 o                         
   2  -2  11          0.45          3.23         5.05 o                         
  -3  -1  11         90.00         98.46         6.22 o                         
  -2  -1  11          3.95          3.55         3.68 o                         
  -1  -1  11        108.46        110.20         4.39 o                         
   0  -1  11         53.92         49.97         5.90 o                         
   1  -1  11          6.99          5.04         2.38 o                         
   2  -1  11         55.25         57.67         4.39 o                         
  -3   0  11         30.81         25.29         4.52 o                         
  -2   0  11          2.55          3.74         2.84 o                         
  -1   0  11        339.20        365.46         8.43 o                         
   0   0  11         28.99         27.42         3.15 o                         
   1   0  11          2.02          1.94         2.81 o                         
   2   0  11         29.80         26.40         5.51 o                         
  -3   1  11          0.30          2.35         6.81 o                         
  -2   1  11          2.29         -1.78         2.69 o                         
  -1   1  11         78.74         69.39         3.89 o                         
   0   1  11          0.18          6.46         5.25 o                         
   1   1  11         75.04         67.62         4.42 o                         
  -3   2  11          6.52          5.61         5.96 o                         
  -2   2  11        154.80        159.49         5.77 o                         
  -1   2  11         46.98         52.95         5.01 o                         
   0   2  11          1.90          4.13         4.19 o                         
   1   2  11         15.98          8.37         3.63 o                         
  -3   3  11         17.01         23.00         7.07 o                         
  -2   3  11         51.70         50.51         4.02 o                         
  -1   3  11         24.51         16.87         4.69 o                         
   0   3  11         57.34         50.77         6.06 o                         
   1   3  11        116.44        122.46         7.36 o                         
  -3   4  11         29.35         32.60         4.43 o                         
  -2   4  11         12.07         16.74         3.23 o                         
  -1   4  11         17.56         13.88         6.91 o                         
   0   4  11          9.86          5.69         3.93 o                         
  -2   5  11         17.15         22.80         3.75 o                         
  -1   5  11         37.79         32.56         5.36 o                         
   0  -7  12         93.00        108.44         8.92 o                         
  -1  -6  12          7.70          5.22         5.05 o                         
   0  -6  12          0.03          2.78         7.32 o                         
   1  -6  12          0.88          5.01         4.31 o                         
  -2  -5  12         85.81         83.19        11.66 o                         
  -1  -5  12         35.45         47.58        12.67 o                         
   0  -5  12         67.90         60.33         5.49 o                         
   1  -5  12         21.39         20.88         4.65 o                         
  -2  -4  12         26.49         21.09         4.62 o                         
  -1  -4  12          1.97          5.17         4.09 o                         
   0  -4  12         14.45         13.23         3.31 o                         
   1  -4  12          0.32          3.17         4.90 o                         
  -2  -3  12          1.90          7.17         5.05 o                         
  -1  -3  12         56.87         60.10         7.46 o                         
   0  -3  12          4.33         10.93         3.38 o                         
   1  -3  12         10.96         14.65         8.58 o                         
  -3  -2  12          2.45         19.48        10.70 o                         
  -2  -2  12          2.44         10.31         4.37 o                         
  -1  -2  12          3.14          6.31         4.21 o                         
   0  -2  12         11.01          8.10         3.02 o                         
   1  -2  12        115.19        135.33         7.58 o                         
  -3  -1  12          4.56          7.51         4.49 o                         
  -2  -1  12          8.77          7.36         3.31 o                         
  -1  -1  12         23.09         28.01         3.96 o                         
   0  -1  12          6.59          4.68         3.08 o                         
   1  -1  12         15.26         15.40         2.99 o                         
  -3   0  12          0.22         19.99         9.49 o                         
  -2   0  12         14.03         15.38         5.30 o                         
  -1   0  12          0.11          0.16         3.27 o                         
   0   0  12         42.59         67.46         5.53 o                         
   1   0  12         58.64         64.67         4.47 o                         
  -3   1  12          0.08         44.92        11.61 o                         
  -2   1  12         77.31         70.76         8.78 o                         
  -1   1  12          0.05          4.29         3.26 o                         
   0   1  12          0.01         -2.06         3.53 o                         
   1   1  12         46.08         49.46         5.48 o                         
  -3   2  12         18.70         17.11         3.95 o                         
  -2   2  12         20.69         19.95         3.97 o                         
  -1   2  12          8.95         17.70         4.22 o                         
   0   2  12         50.65         51.48         5.83 o                         
   1   2  12         14.33         10.99         4.14 o                         
  -2   3  12          0.41          5.46         2.92 o                         
  -1   3  12          7.61          3.21         4.06 o                         
   0   3  12         56.59         61.22         5.93 o                         
  -2   4  12          9.97         13.41         4.69 o                         
  -1   4  12         22.23         31.61         5.35 o                         
  -1  -5  13         84.42         80.08         5.94 o                         
   0  -5  13         81.59         96.11         6.95 o                         
  -1  -4  13         13.08         15.52         4.12 o                         
   0  -4  13          4.30          0.50         5.40 o                         
   1  -4  13         80.71         94.13         6.88 o                         
  -2  -3  13         91.75         94.66        10.35 o                         
  -1  -3  13        123.78        126.10         6.70 o                         
   0  -3  13         82.35         79.92         6.26 o                         
   1  -3  13          8.28          5.43         4.50 o                         
  -2  -2  13         14.41         49.76        10.30 o                         
  -1  -2  13         36.71         35.63         5.85 o                         
   0  -2  13         67.84         66.55         5.92 o                         
   1  -2  13         37.51         40.47         8.93 o                         
  -2  -1  13        129.29        132.07         6.91 o                         
  -1  -1  13         10.80         13.81         3.83 o                         
   0  -1  13         24.03         25.19         5.03 o                         
   1  -1  13          7.08          2.00         4.31 o                         
  -2   0  13         53.85         74.19         6.66 o                         
  -1   0  13         13.56         15.51         3.88 o                         
   0   0  13        133.77        142.19         7.73 o                         
  -2   1  13          0.45          4.35         5.65 o                         
  -1   1  13         17.07         22.47         4.52 o                         
   0   1  13          1.86          9.23         5.40 o                         
  -2   2  13          0.33          3.83         3.84 o                         
  -1   2  13        107.52        115.10         7.39 o                         
  -1  -1  14        120.50        157.70        13.22 o                         
                                                                                
